# Supplementary material for: Oncogenic role of lncRNA CRNDE in acute promyelocytic leukemia and NPM1-mutant acute myeloid leukemia
Source: Cell Death Discov. 2020 Nov 11;6:121. doi: 10.1038/s41420-020-00359-y (PMC7658230; doi:10.1038/s41420-020-00359-y)
Supplement: Supplementary file 6 — Supplementary Table S3 [file 41420_2020_359_MOESM6_ESM.xlsx]

## Sheet: Supplementary Table S3
Supplementary Table S3: The pathogenesis-related lncRNAs in APL.
SYMBOL	APL vs non-APL AML log2FC	APL vs Normal log2FC
MEG3	4.84787	4.71581
AC004791.2	4.01513	5.20845
RP1-35C21.1	2.83319	3.16783
AE000661.37	2.19236	3.41674
CRNDE	2.18933	2.98157
AC002454.1	1.91788	3.00212
RP11-144G6.12	1.91412	2.27666
AE000661.50	1.87401	3.02271
AC133644.2	1.85816	1.70561
FAM95C	1.85404	0.772962
AC017002.1	1.74466	1.64928
RP11-54O7.3	1.54114	1.8108
RP11-30K9.5	1.51501	1.35309
AC009495.2	1.48893	0.772793
SMC5-AS1	1.48311	1.83236
MIR503HG	1.39409	0.72009
RP11-54O7.16	1.34091	1.6442
RP11-54O7.1	1.25858	1.47415
FAM201A	1.25173	0.813814
RP11-350N15.4	1.23784	1.17079
AC007383.3	1.224	1.81938
RP11-498C9.2	1.21836	1.53293
RP11-320G10.1	1.11777	1.90819
CYP4F26P	1.07449	1.29334
RP11-356I2.4	1.07231	0.689774
RP11-421F16.3	1.07034	1.58865
RP11-530N7.3	1.0663	1.23329
CTC-425F1.4	1.01727	1.10147
RP11-266L9.5	0.987912	1.3064
RP11-195F19.9	0.978547	1.10679
RP11-797H7.5	0.936343	0.641817
HHIP-AS1	0.919364	0.840473
RP11-737O24.5	0.913876	0.960857
RP11-612B6.2	0.90807	1.10319
CTA-331P3.1	0.90517	1.25009
AC006126.4	0.903324	0.991651
PCBP3-OT1	0.885232	0.637137
RP4-647C14.2	0.85986	0.692937
CTB-26E19.1	0.847533	1.05866
LINC00539	0.83677	1.60414
LINC00997	0.833554	0.715438
KB-1460A1.1	0.829358	0.914169
RP11-171G2.1	0.823794	0.898164
WT1-AS	0.811776	1.60439
LINC00869	0.810604	1.07802
RP11-225B17.2	0.794305	1.10145
RP11-147L13.11	0.784292	0.636044
BAIAP2-AS1	0.784017	1.15667
LINC01114	0.767422	0.991379
LINC00998	0.739678	1.46129
RP11-339B21.10	0.736498	0.811432
RP11-401P9.4	0.724367	0.637238
TTLL10-AS1	0.715202	0.835042
RP11-97N19.2	0.714558	0.94855
RP11-434E6.4	0.71303	0.941587
RP11-802O23.3	0.7083	0.966293
RP1-239B22.5	0.694081	0.633211
AC108004.3	0.692925	0.762517
LINC01006	0.686945	0.873774
LINC00623	0.68443	0.863209
FAM225A	0.676789	0.742095
AC004381.7	0.672142	0.740536
RP11-7F18.2	0.665968	0.938426
RP4-728D4.2	0.660723	1.48828
RP11-124N14.3	0.654858	1.6004
AC093323.3	0.653426	0.624135
RP11-829H16.3	0.652572	0.695128
RP11-318A15.8	0.645814	0.744772
AC016757.3	0.645089	0.72832
CTD-2228K2.7	0.644148	0.903687
VIM-AS1	0.639467	0.782072
XXbac-B33L19.4	0.638383	0.792656
RP5-940J5.9	0.630881	0.891618
CTD-2609K8.3	0.626255	0.874182
AF146191.4	0.61381	0.673371
SPG20-AS1	0.612168	0.949944
RP11-968O1.5	0.606899	0.759627
FAM225B	0.587467	0.650868
RP1-55C23.7	-0.58873	-1.5286
RP11-175O19.4	-0.588819	-0.808973
PWAR6	-0.596569	-0.845597
AC008753.4	-0.597714	-1.89496
RP11-4C20.4	-0.609097	-0.699587
VCAN-AS1	-0.634389	-1.33682
CTC-378H22.1	-0.644675	-0.689174
RP5-1042I8.7	-0.645436	-0.822
FAM157C	-0.648784	-1.24147
RP11-67L2.2	-0.655021	-0.992693
RP11-597D13.9	-0.655118	-1.10534
LINC00877	-0.670679	-0.732065
RP5-858L17.1	-0.673596	-0.862411
LINC01503	-0.67978	-0.699515
LINC01547	-0.680357	-1.20536
RP11-701H24.7	-0.686109	-1.73233
AC008984.2	-0.695257	-1.73355
LINC01506	-0.69899	-0.916095
FAM157B	-0.704993	-1.27273
RP11-452C13.1	-0.731771	-1.02282
LL21NC02-1C16.2	-0.734834	-1.42619
CTC-457L16.2	-0.743562	-1.33629
CTC-378H22.2	-0.744954	-1.04645
AP001257.1	-0.75235	-0.763601
RP11-787I22.3	-0.753865	-1.00595
RP11-327F22.2	-0.759374	-1.20329
CTD-2006K23.1	-0.762825	-1.12289
CARD8-AS1	-0.765963	-0.834582
LLNLR-470E3.1	-0.767295	-1.35727
RP11-9M16.2	-0.773008	-0.763704
RP11-802E16.3	-0.78703	-0.831839
CTB-39G8.3	-0.795405	-0.916501
RP11-159D12.2	-0.821257	-0.980666
ZEB2-AS1	-0.82421	-0.677716
CTC-490G23.2	-0.825028	-1.04496
HCP5	-0.884383	-1.68758
RP11-344B5.2	-0.901551	-1.59956
RP11-284N8.3	-0.902135	-2.40902
CTB-31N19.3	-0.9247	-1.191
RP11-219E7.1	-0.927475	-1.33416
RP6-159A1.4	-0.958523	-2.49723
AC011899.9	-0.987448	-1.17838
USP30-AS1	-0.99111	-1.10308
AC006129.2	-0.991917	-1.1823
RP11-848P1.3	-0.998575	-1.08161
RP11-482G13.1	-1.01826	-1.62552
AC116366.6	-1.04136	-1.0859
TNRC6C-AS1	-1.10038	-1.19622
HOXB-AS1	-1.12255	-1.08066
RP11-1D12.2	-1.13841	-1.80926
CTB-61M7.2	-1.15266	-2.70333
RP11-1143G9.4	-1.17672	-1.93737
HLA-DQB1-AS1	-1.3572	-2.01412
CTC-510F12.4	-1.49184	-1.25413
HOTAIRM1	-1.51676	-1.10259
LINC01268	-1.6317	-1.16437
LINC01272	-1.71724	-2.10339
RP11-750H9.5	-1.79213	-1.88222
ITGB2-AS1	-1.96364	-3.09654
