# Supplementary material for: Oncogenic role of lncRNA CRNDE in acute promyelocytic leukemia and NPM1-mutant acute myeloid leukemia
Source: Cell Death Discov. 2020 Nov 11;6:121. doi: 10.1038/s41420-020-00359-y (PMC7658230; doi:10.1038/s41420-020-00359-y)
Supplement: Supplementary file 7 — Supplementary Table S4 [file 41420_2020_359_MOESM7_ESM.xlsx]

## Sheet: Supplementary Table S4
Supplementary Table S4: Differentially expressed genes after CRNDE knockdown. (Fold change > 1.5)
GeneName	EnsemblID	FPKM.NC	FPKM.sh-CRNDE	log.FPKM.NC	log.FPKM.sh-CRNDE	logFC
MT-RNR2	ENSG00000210082	0	27613.9	0	14.7532	14.7532
HNRNPA1P7	ENSG00000215492	0	265.472	0	8.05784	8.05784
RPL21P28	ENSG00000220749	0	65.734	0	6.06035	6.06035
Metazoa_SRP	ENSG00000274012	2.86512	253.921	1.95051	7.99391	6.04339
MT-RNR1	ENSG00000211459	0	59.323	0	5.91464	5.91464
RNA5-8S5	ENSG00000278233	0	53.4689	0	5.76736	5.76736
HIST1H1E	ENSG00000168298	0	35.5162	0	5.19047	5.19047
CEBPA	ENSG00000245848	0	26.0586	0	4.75801	4.75801
HIST1H2BL	ENSG00000185130	0	22.7368	0	4.56905	4.56905
HIST1H2AI	ENSG00000196747	0	21.1467	0	4.46902	4.46902
FRAT2	ENSG00000181274	0	18.4568	0	4.2822	4.2822
HIST2H2AA3	ENSG00000203812	0.348057	23.4303	0.430881	4.6106	4.17972
RPL6P27	ENSG00000235552	0	14.0612	0	3.91276	3.91276
RPL12P4	ENSG00000185834	0	13.5577	0	3.86371	3.86371
ATP6V1G2-DDX39B	ENSG00000254870	0	12.8141	0	3.78807	3.78807
RPS23P8	ENSG00000230629	0	12.1123	0	3.71285	3.71285
PNMA1	ENSG00000176903	0	11.8452	0	3.68316	3.68316
VKORC1L1	ENSG00000196715	1.76463	31.1238	1.46708	5.00557	3.53849
C1DP1	ENSG00000231245	0	10.2013	0	3.4856	3.4856
EIF5AP4	ENSG00000234743	0	10.1419	0	3.47792	3.47792
EXOSC6	ENSG00000223496	0	9.94172	0	3.45177	3.45177
CCDC85B	ENSG00000175602	1.52412	26.3999	1.33578	4.7761	3.44032
SRSF8	ENSG00000263465	0	9.79116	0	3.43178	3.43178
MRPL50	ENSG00000136897	0.044717	10.1593	0.0631122	3.48017	3.41706
MT-CYB	ENSG00000198727	0	8.92331	0	3.31082	3.31082
NUDT3	ENSG00000272325	2.07619	29.2926	1.62115	4.92089	3.29975
EIF4EP2	ENSG00000229944	0	8.80626	0	3.2937	3.2937
ERCC6L	ENSG00000186871	0.695786	15.2764	0.761954	4.02471	3.26276
MT-ND5	ENSG00000198786	0	8.4645	0	3.24253	3.24253
CEBPG	ENSG00000153879	0.476811	12.4341	0.562485	3.74782	3.18534
AMER1	ENSG00000184675	0.109634	9.04632	0.150084	3.3286	3.17851
RAB27B	ENSG00000041353	0.458727	11.4335	0.54471	3.63617	3.09146
RPSAP15	ENSG00000237506	0	7.36113	0	3.0637	3.0637
RNA5-8S5	ENSG00000273730	10.4467	89.0833	3.51686	6.49319	2.97633
RAB20	ENSG00000139832	0	6.66581	0	2.93844	2.93844
RNA5-8S5	ENSG00000275215	29.8596	230.63	4.94765	7.85568	2.90803
AC027612.1	ENSG00000232531	0	6.41392	0	2.89024	2.89024
RNA5-8S5	ENSG00000274917	7.88167	64.0294	3.15083	6.02302	2.87219
EEF1B2P6	ENSG00000213261	0	6.24648	0	2.85728	2.85728
RPL39P3	ENSG00000235174	0	6.24295	0	2.85658	2.85658
SOX12	ENSG00000177732	0	6.22208	0	2.85241	2.85241
TIMM8A	ENSG00000126953	0.768926	11.4381	0.822874	3.6367	2.81382
FAM103A2P	ENSG00000235272	0	5.97559	0	2.80232	2.80232
RPS7P11	ENSG00000213326	2.15331	20.432	1.65687	4.4217	2.76483
TMEM170B	ENSG00000205269	0.407543	8.4451	0.493179	3.23957	2.74639
LYRM7	ENSG00000186687	0.746467	10.6018	0.804439	3.53628	2.73184
AC093323.3	ENSG00000170846	0.912346	11.6186	0.935343	3.65748	2.72214
CCND2	ENSG00000118971	9.64081	68.958	3.41154	6.12842	2.71688
RLIM	ENSG00000131263	1.76716	16.9759	1.46841	4.16799	2.69958
RANP1	ENSG00000236603	0	5.42005	0	2.68258	2.68258
RBAK	ENSG00000146587	0.537908	8.63729	0.62097	3.26863	2.64766
RNU1-1	ENSG00000206652	0	5.16793	0	2.62479	2.62479
RPPH1	ENSG00000259001	0.558642	8.44816	0.64029	3.24003	2.59974
EVI2B	ENSG00000185862	2.38467	19.4311	1.75901	4.35269	2.59368
MARCKSL1	ENSG00000175130	3.72255	27.2537	2.23957	4.82037	2.5808
SERTAD2	ENSG00000179833	0.0264297	4.95927	0.0376348	2.57514	2.5375
INTS5	ENSG00000185085	1.30696	12.3797	1.20599	3.74198	2.53598
AC007192.4	ENSG00000268173	0.208182	5.86949	0.272838	2.7802	2.50737
CENPBD1	ENSG00000177946	0	4.6784	0	2.50548	2.50548
CEBPE	ENSG00000092067	0.747724	8.74654	0.805477	3.28489	2.47941
UQCR10	ENSG00000184076	3.33129	23.1006	2.1148	4.591	2.4762
HIST2H4B	ENSG00000270276	0.384042	6.64173	0.468888	2.9339	2.46501
CBX6	ENSG00000183741	0.695244	8.27708	0.761493	3.21367	2.45218
FEM1A	ENSG00000141965	0	4.42935	0	2.44078	2.44078
TMEM97	ENSG00000109084	4.00638	26.0357	2.32377	4.75679	2.43303
RP11-488L18.10	ENSG00000259865	0	4.34009	0	2.41686	2.41686
MAVS	ENSG00000088888	1.95818	14.7183	1.56471	3.97437	2.40966
MCFD2	ENSG00000180398	3.52648	22.9823	2.17839	4.5839	2.40551
CERS6	ENSG00000172292	2.90225	19.3118	1.96431	4.34425	2.37994
TMED8	ENSG00000100580	1.47406	11.861	1.30688	3.68493	2.37805
UTP3	ENSG00000132467	4.08579	25.3085	2.34647	4.71746	2.37099
SCD	ENSG00000099194	32.7333	173.107	5.0761	7.44383	2.36773
GNG10	ENSG00000242616	2.78703	18.4204	1.92107	4.2795	2.35844
RP11-274B21.12	ENSG00000229413	0	4.06382	0	2.34023	2.34023
MAFG	ENSG00000197063	1.64345	12.3601	1.40242	3.73986	2.33744
EIF1AX	ENSG00000173674	10.9659	57.9678	3.58086	5.88186	2.301
UQCRFS1	ENSG00000169021	3.49417	21.0559	2.16805	4.4631	2.29504
C5orf51	ENSG00000205765	3.40751	20.5313	2.13997	4.42836	2.2884
UBE2K	ENSG00000078140	14.3198	73.8155	3.93733	6.22527	2.28794
ABRACL	ENSG00000146386	11.7763	60.8396	3.6754	5.95046	2.27506
ZNF267	ENSG00000185947	0.374773	5.64706	0.459193	2.73272	2.27352
HIST2H3C	ENSG00000203811	0.257525	5.02299	0.330587	2.59048	2.25989
SNHG9	ENSG00000255198	0.0444706	3.95534	0.0627719	2.30898	2.24621
UHMK1	ENSG00000152332	2.7128	16.5906	1.89251	4.13673	2.24422
LL22NC03-N14H11.1	ENSG00000272872	0	3.69577	0	2.23136	2.23136
PDZD8	ENSG00000165650	0.86298	7.73919	0.897612	3.1275	2.22989
RP11-671J11.5	ENSG00000279423	0	3.64	0	2.21412	2.21412
RPL29	ENSG00000162244	53.8506	248.262	5.77744	7.96152	2.18408
UNC119B	ENSG00000175970	2.34606	13.9348	1.74246	3.90061	2.15814
U1	ENSG00000277918	0	3.3349	0	2.116	2.116
GNRHR2P1	ENSG00000259169	0.013691	3.37966	0.0196179	2.13082	2.1112
MLLT11	ENSG00000213190	1.29154	8.83707	1.19632	3.29823	2.10191
CDCA4	ENSG00000170779	2.10901	12.3455	1.63645	3.73828	2.10183
C6orf106	ENSG00000196821	5.38679	26.4154	2.67509	4.77691	2.10182
SRP9P1	ENSG00000180581	0	3.20478	0	2.07203	2.07203
MCL1	ENSG00000143384	8.20779	37.2328	3.20286	5.25674	2.05388
HOXA13	ENSG00000106031	0	3.12997	0	2.04613	2.04613
ZNF480	ENSG00000198464	2.30952	12.6566	1.72662	3.77153	2.04491
COA4	ENSG00000181924	3.81067	18.7632	2.26624	4.30474	2.03851
RP5-943J3.2	ENSG00000272931	0	3.08019	0	2.02863	2.02863
TMED5	ENSG00000117500	2.41167	12.9092	1.77048	3.79797	2.02749
PAXIP1-AS1	ENSG00000273344	0	3.02526	0	2.00908	2.00908
EIF4H	ENSG00000106682	34.8052	141.079	5.1621	7.15055	1.98845
RLF	ENSG00000117000	1.54273	8.9832	1.34638	3.3195	1.97312
C4orf3	ENSG00000164096	0.0174666	2.98399	0.0249814	1.99421	1.96923
TMEM167A	ENSG00000174695	6.19709	27.1394	2.84741	4.81452	1.9671
PYCARD	ENSG00000103490	1.94988	10.4954	1.56066	3.52299	1.96233
PPP1R3D	ENSG00000132825	0	2.89538	0	1.96176	1.96176
FAM220A	ENSG00000178397	0.258427	3.89714	0.331621	2.29194	1.96032
SURF4	ENSG00000148248	17.8665	72.1246	4.23775	6.19228	1.95453
PPP1R11	ENSG00000204619	1.68393	9.385	1.42435	3.37643	1.95208
NOP10	ENSG00000182117	28.9688	114.374	4.90539	6.85018	1.94479
UBXN7	ENSG00000163960	1.26363	7.68869	1.17864	3.11914	1.9405
RAB21	ENSG00000080371	0.427156	4.43576	0.513143	2.44248	1.92934
TGIF2	ENSG00000118707	0.905166	6.1821	0.929916	2.84441	1.91449
HMGN2	ENSG00000198830	66.0211	247.39	6.06654	7.95646	1.88992
RP11-756P10.6	ENSG00000278974	0	2.70412	0	1.88913	1.88913
TOB1	ENSG00000141232	0.524671	4.64745	0.608498	2.4976	1.8891
CTD-2132N18.3	ENSG00000267261	0.149203	3.24287	0.200633	2.08504	1.88441
METTL18	ENSG00000171806	0.101845	3.06307	0.139922	2.02257	1.88265
AK3	ENSG00000147853	5.93005	24.4042	2.79287	4.667	1.87413
TUBB	ENSG00000196230	93.0294	341.841	6.55504	8.42139	1.86635
TUBB4B	ENSG00000188229	37.7474	139.476	5.27603	7.13418	1.85815
FAM60A	ENSG00000139146	7.35965	29.0696	3.06344	4.91023	1.84679
RRAGA	ENSG00000155876	0	2.56179	0	1.8326	1.8326
IER5	ENSG00000162783	0	2.5464	0	1.82636	1.82636
TADA2B	ENSG00000173011	0.460232	4.14283	0.546197	2.36256	1.81636
CCL5	ENSG00000271503	7.03542	27.1637	3.00637	4.81577	1.80939
ETNK1	ENSG00000139163	6.59158	25.5447	2.9244	4.73035	1.80595
EAF1	ENSG00000144597	2.02955	9.56556	1.5991	3.4013	1.80219
OSGIN2	ENSG00000164823	1.52803	7.68824	1.33802	3.11906	1.78105
CREBL2	ENSG00000111269	1.00778	5.89666	1.0056	2.7859	1.7803
RPS26P3	ENSG00000212829	0	2.4177	0	1.77302	1.77302
NCS1	ENSG00000107130	1.61839	7.9141	1.38868	3.15609	1.76741
TMSB4XP4	ENSG00000223551	0	2.3674	0	1.75163	1.75163
RRS1	ENSG00000179041	0	2.36538	0	1.75077	1.75077
PCYOX1	ENSG00000116005	2.16427	9.61335	1.66187	3.40781	1.74594
CEBPB	ENSG00000172216	0	2.34104	0	1.7403	1.7403
SIAH2	ENSG00000181788	0.698812	4.6468	0.764526	2.49743	1.73291
DNAAF2	ENSG00000165506	1.06877	5.79678	1.04878	2.76485	1.71608
TMEM123	ENSG00000152558	12.3392	42.7347	3.7376	5.45071	1.7131
EIF3FP3	ENSG00000233426	0	2.26287	0	1.70614	1.70614
GCSH	ENSG00000140905	6.00578	21.8299	2.80855	4.51286	1.70431
C19orf52	ENSG00000142444	1.40319	6.81025	1.26495	2.96537	1.70042
RGS16	ENSG00000143333	2.25778	9.58354	1.70389	3.40375	1.69986
PHC1P1	ENSG00000179899	0	2.24785	0	1.69948	1.69948
ZSWIM1	ENSG00000168612	0.008476	2.24181	0.0121768	1.6968	1.68462
CHRAC1	ENSG00000104472	0.771905	4.68932	0.825301	2.50826	1.68296
TDGP1	ENSG00000255725	1.04589	5.52797	1.03273	2.70663	1.67391
GGPS1	ENSG00000152904	1.87819	8.1444	1.52516	3.19289	1.66772
PPIG	ENSG00000138398	8.5693	29.4008	3.25841	4.92604	1.66762
RP11-676M6.1	ENSG00000254612	0	2.17448	0	1.66652	1.66652
FAM111A	ENSG00000166801	1.02534	5.42933	1.01817	2.68467	1.6665
RP1-244F24.1	ENSG00000271857	0	2.15266	0	1.65657	1.65657
ZNF271P	ENSG00000257267	0.245193	2.90169	0.316369	1.9641	1.64773
UBL3	ENSG00000122042	1.4303	6.586	1.28114	2.92334	1.6422
PYROXD1	ENSG00000121350	1.77019	7.60229	1.46998	3.10472	1.63474
C12orf49	ENSG00000111412	1.66192	7.22122	1.41247	3.03935	1.62688
NCBP2	ENSG00000114503	4.18148	14.9965	2.37337	3.99968	1.62632
ZNF680	ENSG00000173041	0.486045	3.58498	0.571478	2.19691	1.62544
CALM2P2	ENSG00000229097	0	2.07877	0	1.62235	1.62235
CHST14	ENSG00000169105	1.16126	5.64896	1.11187	2.73313	1.62125
EPM2AIP1	ENSG00000178567	1.50074	6.6211	1.32236	2.93	1.60764
SNHG3	ENSG00000242125	2.29369	9.01528	1.7197	3.32413	1.60443
MT-TQ	ENSG00000210107	0	2.02762	0	1.59818	1.59818
PTGES3	ENSG00000110958	79.4408	242.335	6.32986	7.9268	1.59694
SNX33	ENSG00000173548	0	2.02147	0	1.59525	1.59525
TAF11	ENSG00000064995	8.40412	27.3018	3.23329	4.82282	1.58953
RP11-348P10.2	ENSG00000272077	0	2.00637	0	1.58802	1.58802
RP4-647J21.1	ENSG00000260997	0	1.9971	0	1.58357	1.58357
FAM122A	ENSG00000187866	0	1.9638	0	1.56745	1.56745
GCC1	ENSG00000179562	0.0164072	2.00859	0.0234786	1.58909	1.56561
MRPS35	ENSG00000061794	50.7452	151.956	5.69335	7.25697	1.56362
RAB8A	ENSG00000167461	6.5631	21.2637	2.91898	4.47662	1.55765
HIST1H2BO	ENSG00000274641	0	1.9339	0	1.55282	1.55282
CDK2AP1	ENSG00000111328	6.62716	21.3473	2.93115	4.48203	1.55088
RPL5P4	ENSG00000229994	0	1.92056	0	1.54624	1.54624
CBFB	ENSG00000067955	8.95279	27.9916	3.3151	4.85756	1.54246
FAM3C	ENSG00000196937	3.64795	12.5118	2.21659	3.75615	1.53955
DACH1	ENSG00000276644	4.61851	15.3263	2.49019	4.02913	1.53894
CTC-425F1.4	ENSG00000267458	0	1.8931	0	1.53262	1.53262
ZBTB1	ENSG00000126804	1.32227	5.6752	1.21554	2.73881	1.52327
SCARNA5	ENSG00000252010	0	1.87427	0	1.52319	1.52319
TMX2	ENSG00000213593	25.8732	76.2063	4.74809	6.27065	1.52255
TOMM6	ENSG00000214736	46.853	136.259	5.58054	7.10076	1.52022
NEAT1	ENSG00000245532	0.533181	3.392	0.616528	2.13488	1.51835
LEPROTL1	ENSG00000104660	1.62018	6.49145	1.38967	2.90525	1.51558
TUSC2	ENSG00000114383	3.24348	11.0566	2.08525	3.59176	1.50651
LIN52	ENSG00000205659	0.888303	4.33881	0.91709	2.41652	1.49943
LINC00294	ENSG00000280798	0	1.8239	0	1.49769	1.49769
DYRK2	ENSG00000127334	0.115295	2.13872	0.157425	1.65017	1.49275
TPM3	ENSG00000143549	22.7011	65.6498	4.56688	6.05853	1.49165
PLA2G12A	ENSG00000123739	0.511466	3.22598	0.595948	2.07929	1.48334
RP3-417G15.1	ENSG00000227008	15.0652	43.8891	4.00587	5.48829	1.48243
HMGN3	ENSG00000118418	26.2034	74.4474	4.76571	6.2374	1.47168
SMAD5	ENSG00000113658	3.95122	12.7186	2.30778	3.77806	1.47028
MRPL40	ENSG00000185608	2.10357	7.59511	1.63393	3.10352	1.46959
ARMC7	ENSG00000125449	0.58299	3.37994	0.662653	2.13091	1.46826
AATF	ENSG00000275700	8.05052	24.0193	3.178	4.64497	1.46697
BNIP2	ENSG00000140299	4.1884	13.3255	2.37529	3.84051	1.46522
FAM206A	ENSG00000119328	1.48183	5.82719	1.3114	2.77129	1.45989
B3GALT6	ENSG00000176022	0	1.72771	0	1.44769	1.44769
PEA15	ENSG00000162734	5.4891	16.6621	2.69802	4.14258	1.44457
SMIM12	ENSG00000163866	0.319838	2.58056	0.400361	1.84018	1.43982
CARD6	ENSG00000132357	0.63193	3.3812	0.706579	2.13133	1.42475
TSKU	ENSG00000182704	0.0669334	1.86329	0.0934702	1.51767	1.4242
DDA1	ENSG00000130311	1.15223	4.7741	1.10583	2.5296	1.42376
ATP1B3	ENSG00000069849	21.1795	58.3323	4.47115	5.89074	1.41959
UBL4A	ENSG00000102178	9.00785	25.6682	3.32306	4.73705	1.41399
RQCD1	ENSG00000144580	7.34291	21.1928	3.06055	4.47202	1.41147
HYPK	ENSG00000242028	0.330687	2.5352	0.412171	1.82179	1.40962
DESI1	ENSG00000100418	3.02995	9.70497	2.01076	3.42021	1.40945
KDELR2	ENSG00000136240	13.2332	36.7134	3.83119	5.23701	1.40582
NSF	ENSG00000073969	6.96644	20.0987	2.99393	4.39909	1.40515
GPR160	ENSG00000173890	0.526667	3.02105	0.610385	2.00757	1.39719
ZNF660	ENSG00000144792	0.225142	2.22529	0.29295	1.68943	1.39648
DYNLL1	ENSG00000088986	16.8808	46.0265	4.16034	5.5554	1.39507
SORD2P	ENSG00000259479	4.3312	12.9842	2.41446	3.80573	1.39127
LSM4	ENSG00000130520	9.58538	26.7118	3.404	4.79243	1.38842
CEP19	ENSG00000174007	0.134335	1.96846	0.181847	1.56972	1.38787
C1GALT1	ENSG00000106392	1.15075	4.62513	1.10484	2.49189	1.38705
RP11-84C10.2	ENSG00000136315	0.826441	3.759	0.869035	2.25066	1.38162
SMYD5	ENSG00000135632	3.50033	10.6709	2.17003	3.54484	1.37481
AC144652.1	ENSG00000273117	0	1.58836	0	1.37204	1.37204
ARPC5L	ENSG00000136950	2.76847	8.72643	1.91398	3.28191	1.36793
CTD-2619J13.16	ENSG00000268543	0.039942	1.67666	0.0565031	1.42043	1.36393
CTD-3214H19.16	ENSG00000269711	0.060214	1.72852	0.0843555	1.44812	1.36376
NEDD8	ENSG00000129559	7.31758	20.3886	3.05616	4.41877	1.36261
GSK3B	ENSG00000082701	2.02429	6.74673	1.59659	2.95359	1.35699
ELMOD2	ENSG00000179387	0.562129	2.98445	0.643514	1.99438	1.35087
SYK	ENSG00000165025	9.75448	26.357	3.42687	4.77384	1.34697
THAP5	ENSG00000177683	0.259246	2.19101	0.33256	1.67401	1.34145
PATZ1	ENSG00000100105	1.36837	4.97547	1.24389	2.57905	1.33516
NANP	ENSG00000170191	0.018544	1.56707	0.0265083	1.36012	1.33361
TXNDC5	ENSG00000239264	30.2033	77.424	4.96362	6.29322	1.3296
CALM1	ENSG00000198668	14.1091	36.9442	3.91734	5.24581	1.32846
CCNC	ENSG00000112237	7.05922	19.239	3.01064	4.33906	1.32842
ZNF189	ENSG00000136870	1.08251	4.22914	1.05832	2.38657	1.32825
RP5-1091N2.9	ENSG00000228427	0	1.50957	0	1.32744	1.32744
HMGA1	ENSG00000137309	77.3012	195.491	6.29096	7.61832	1.32736
MT-TS1	ENSG00000210151	0	1.50107	0	1.32255	1.32255
RP11-320L11.2	ENSG00000254783	0	1.50066	0	1.32231	1.32231
NUDT4	ENSG00000173598	1.06166	4.14997	1.04381	2.36456	1.32076
RAB3D	ENSG00000105514	0.591857	2.97079	0.670711	1.98943	1.31872
RNF187	ENSG00000168159	5.7657	15.8159	2.75824	4.07175	1.31351
KTI12	ENSG00000198841	0	1.48001	0	1.31035	1.31035
RAB2A	ENSG00000104388	4.22422	11.9227	2.38522	3.69183	1.30662
AC009506.1	ENSG00000224152	0.058914	1.59933	0.0825854	1.37814	1.29555
FAM134C	ENSG00000141699	2.15379	6.72731	1.65709	2.94997	1.29288
ARL8B	ENSG00000134108	10.2582	26.5718	3.4929	4.78512	1.29222
ADIPOR2	ENSG00000006831	9.95439	25.8115	3.45344	4.74478	1.29134
PYGO2	ENSG00000163348	0.593053	2.89676	0.671794	1.96227	1.29048
MIR3609	ENSG00000266019	0	1.44221	0	1.28819	1.28819
ADNP	ENSG00000101126	6.28537	16.7924	2.865	4.15319	1.28819
EYA3	ENSG00000158161	5.58366	15.0311	2.71889	4.0028	1.28391
PRPF38A	ENSG00000134748	7.40521	19.4208	3.07128	4.35197	1.28068
AL136419.6	ENSG00000260669	1.84748	5.90256	1.50969	2.78713	1.27745
STX6	ENSG00000135823	2.29165	6.93732	1.71881	2.98865	1.26984
SUB1	ENSG00000113387	20.1537	49.94	4.40284	5.67073	1.26789
SASH3	ENSG00000122122	8.00459	20.658	3.17066	4.43683	1.26617
NAP1L5	ENSG00000177432	0	1.40469	0	1.26585	1.26585
JAGN1	ENSG00000171135	4.08223	11.2206	2.34546	3.61124	1.26578
LANCL1	ENSG00000115365	5.78629	15.3162	2.76262	4.02823	1.26561
HIF1AN	ENSG00000166135	2.22412	6.74447	1.6889	2.95317	1.26426
CCND1	ENSG00000110092	2.9824	8.56429	1.99364	3.25766	1.26402
RAB11FIP2	ENSG00000107560	2.04221	6.26275	1.60512	2.86052	1.2554
GATAD2B	ENSG00000143614	3.67521	10.1304	2.22503	3.47643	1.2514
FKTN	ENSG00000106692	0.997118	3.72131	0.99792	2.23919	1.24127
BLCAP	ENSG00000166619	0.431349	2.37879	0.517376	1.75651	1.23913
C17orf89	ENSG00000224877	5.74211	14.9099	2.7532	3.99186	1.23866
MAP3K2	ENSG00000169967	1.5664	5.04908	1.35975	2.59672	1.23697
RP11-468E2.1	ENSG00000254692	0.046241	1.46394	0.0652152	1.30097	1.23575
ZNF708	ENSG00000182141	0.324097	2.11788	0.405009	1.64056	1.23556
UBR5-AS1	ENSG00000246263	0.38334	2.2566	0.468155	1.70337	1.23521
POLR2M	ENSG00000255529	4.36579	11.6298	2.42379	3.65876	1.23497
GPR85	ENSG00000164604	0.240427	1.91753	0.310837	1.54475	1.23391
CDCA8	ENSG00000134690	12.9797	31.782	3.80526	5.03483	1.22957
CASP2	ENSG00000106144	4.28864	11.3825	2.4029	3.63023	1.22733
NFYB	ENSG00000120837	3.93396	10.5249	2.30275	3.52668	1.22393
PAFAH1B1	ENSG00000007168	6.13902	15.6667	2.83573	4.0589	1.22317
GINS3	ENSG00000181938	1.23059	4.17946	1.15743	2.3728	1.21537
MAP6D1	ENSG00000180834	0.586425	2.67938	0.66578	1.87946	1.21368
RP11-129M16.4	ENSG00000277879	0	1.31736	0	1.21248	1.21248
BACH1	ENSG00000156273	3.0926	8.47863	2.03302	3.24468	1.21166
ZCCHC7	ENSG00000147905	2.59568	7.321	1.84626	3.05676	1.21049
RP11-339B21.10	ENSG00000273186	0.310613	2.02964	0.390242	1.59915	1.20891
UPF3B	ENSG00000125351	9.84233	24.0429	3.4386	4.64633	1.20772
PGGT1B	ENSG00000164219	1.00746	3.63661	1.00537	2.21307	1.2077
CALM3	ENSG00000160014	40.4561	94.6403	5.37351	6.57955	1.20604
RBM3	ENSG00000102317	20.9533	49.599	4.45637	5.66104	1.20467
PAQR4	ENSG00000162073	2.0741	6.0807	1.62017	2.82389	1.20373
PPCS	ENSG00000127125	2.81133	7.77519	1.93029	3.13343	1.20314
TRGC2	ENSG00000227191	1.26957	4.22399	1.18242	2.38515	1.20273
BCL10	ENSG00000142867	1.36759	4.43955	1.24342	2.44349	1.20007
SKP1P1	ENSG00000231234	4.44407	11.4999	2.44469	3.64385	1.19916
PPM1A	ENSG00000100614	1.91627	5.68813	1.54412	2.7416	1.19748
AGPS	ENSG00000018510	8.29795	20.2843	3.21691	4.41172	1.19481
CLDN12	ENSG00000157224	0.460898	2.33636	0.546855	1.73828	1.19142
ZSCAN26	ENSG00000197062	0.336388	2.04426	0.418339	1.60609	1.18775
TIPRL	ENSG00000143155	8.19827	19.9231	3.20136	4.38703	1.18566
IGF2BP3	ENSG00000136231	4.61658	11.7659	2.48969	3.67422	1.18453
ABHD15	ENSG00000168792	0	1.27207	0	1.18401	1.18401
LYRM1	ENSG00000102897	0.680394	2.81007	0.7488	1.92982	1.18102
RPARP-AS1	ENSG00000269609	0.662818	2.75692	0.733631	1.90955	1.17592
ZNF304	ENSG00000131845	0.125625	1.54197	0.170726	1.34595	1.17522
EMB	ENSG00000170571	4.00471	10.29	2.32329	3.49697	1.17369
RPL10AP6	ENSG00000226360	0	1.25199	0	1.1712	1.1712
PPP2R5A	ENSG00000066027	5.41475	13.4096	2.68139	3.84895	1.16756
PLP2	ENSG00000102007	17.6416	40.8525	4.22045	5.38724	1.16679
RP11-539L10.3	ENSG00000251580	0.138661	1.55105	0.187338	1.35109	1.16375
TOMM34	ENSG00000025772	10.3917	24.49	3.50991	4.67186	1.16194
RPL12P16	ENSG00000204196	0	1.23258	0	1.15871	1.15871
LMAN2L	ENSG00000114988	2.41028	6.60094	1.76989	2.92618	1.15629
ARMC10P1	ENSG00000178660	1.9076	5.47234	1.53983	2.69429	1.15446
PRF1	ENSG00000180644	2.93332	7.75458	1.97575	3.13004	1.15429
RP11-124O11.1	ENSG00000234944	0.029914	1.28537	0.0425239	1.19243	1.1499
TGFBR1	ENSG00000106799	5.71427	13.8911	2.74723	3.89638	1.14915
TMED10	ENSG00000170348	4.01772	10.0991	2.32703	3.47237	1.14533
LA16c-431H6.6	ENSG00000261732	0.184228	1.61896	0.243947	1.38899	1.14504
SURF6	ENSG00000148296	4.64881	11.4675	2.49795	3.64011	1.14216
GLIPR1	ENSG00000139278	1.49838	4.50707	1.32099	2.46128	1.14029
HSP90AB3P	ENSG00000183199	0	1.20308	0	1.13952	1.13952
CISD1	ENSG00000122873	6.74832	16.069	2.95388	4.09331	1.13943
ADI1	ENSG00000182551	6.97324	16.5638	2.99517	4.13453	1.13936
RAB18	ENSG00000099246	1.20581	3.85476	1.14131	2.2794	1.13809
FOXJ3	ENSG00000198815	4.38702	10.8498	2.42949	3.5668	1.13731
SELT	ENSG00000198843	5.57305	13.4489	2.71656	3.85289	1.13632
PGPEP1	ENSG00000130517	0.235453	1.71567	0.305041	1.44131	1.13627
SFMBT2	ENSG00000198879	1.56628	4.63445	1.35968	2.49428	1.1346
ZFP69	ENSG00000187815	0.650508	2.61628	0.72291	1.85451	1.1316
PPP1CB	ENSG00000213639	17.5492	39.5356	4.21328	5.34112	1.12784
NUDCD2	ENSG00000170584	1.24067	3.88559	1.16393	2.28853	1.1246
BST2	ENSG00000130303	12.52	28.4109	3.75702	4.87828	1.12126
HIST1H2BK	ENSG00000197903	0	1.16609	0	1.11509	1.11509
IL18RAP	ENSG00000115607	0.261857	1.72863	0.335548	1.44818	1.11263
FOXO3B	ENSG00000240445	0	1.15793	0	1.10965	1.10965
RUNX2	ENSG00000124813	1.09069	3.50679	1.06398	2.1721	1.10812
CHMP1A	ENSG00000131165	6.41147	14.97	2.88976	3.99729	1.10753
RUNDC1	ENSG00000198863	1.33264	4.01956	1.22196	2.32756	1.1056
STAT5B	ENSG00000173757	5.98887	13.9449	2.80506	3.90158	1.09652
GPR3	ENSG00000181773	0	1.13809	0	1.09632	1.09632
PVRIG2P	ENSG00000235333	0.171266	1.50357	0.228069	1.32399	1.09592
RBBP5	ENSG00000117222	4.54122	10.8249	2.4702	3.56376	1.09356
SRD5A1	ENSG00000145545	1.23956	3.779	1.16322	2.25671	1.09349
RP11-332H14.1	ENSG00000272861	0	1.12961	0	1.09059	1.09059
CHST13	ENSG00000180767	1.3187	3.93005	1.21331	2.3016	1.08829
YPEL5	ENSG00000119801	0.445982	2.07244	0.53205	1.61939	1.08734
VDAC1P1	ENSG00000073905	0	1.12307	0	1.08615	1.08615
CYTL1	ENSG00000170891	23.4058	50.6129	4.60915	5.68966	1.08051
HNRNPLP2	ENSG00000259917	0	1.11406	0	1.08002	1.08002
SPATA2	ENSG00000158480	1.19471	3.63656	1.13403	2.21306	1.07903
COX10	ENSG00000006695	3.82439	9.18357	2.27035	3.34817	1.07783
UBP1	ENSG00000153560	6.68602	15.2184	2.94224	4.01956	1.07732
RP11-732A19.2	ENSG00000254641	0	1.10854	0	1.07624	1.07624
RFFL	ENSG00000092871	0.995591	3.2065	0.996816	2.07262	1.0758
GLUL	ENSG00000135821	7.75916	17.4586	3.13079	4.20622	1.07543
RP11-248J18.2	ENSG00000269906	0	1.10529	0	1.07402	1.07402
CCDC50	ENSG00000152492	2.21761	5.76332	1.68599	2.75773	1.07174
CORO2A	ENSG00000106789	1.36472	3.96488	1.24167	2.31176	1.07009
KAT6A	ENSG00000083168	4.57582	10.7016	2.47918	3.54864	1.06945
NGRN	ENSG00000182768	3.52862	8.4887	2.17907	3.24621	1.06714
SAP18	ENSG00000150459	20.5003	44.0215	4.42629	5.49254	1.06625
FAM107B	ENSG00000065809	1.46848	4.15268	1.30363	2.36532	1.0617
HOMEZ	ENSG00000215271	0.143724	1.38696	0.193738	1.25518	1.06144
NAA20	ENSG00000173418	12.4065	26.9723	3.74486	4.80593	1.06106
FAM133DP	ENSG00000230562	2.80063	6.9064	1.92624	2.98302	1.05678
TMEM254	ENSG00000133678	0.318779	1.74238	0.399203	1.45543	1.05622
MTF1	ENSG00000188786	1.25361	3.68519	1.17224	2.22811	1.05587
RP11-225H22.7	ENSG00000273485	0	1.07385	0	1.05231	1.05231
GALNT4	ENSG00000257594	0.670977	2.4644	0.740692	1.7926	1.05191
HMGB2	ENSG00000164104	54.0761	113.114	5.78336	6.83433	1.05098
MALAT1	ENSG00000251562	8.28285	18.2232	3.21457	4.26477	1.05021
SPOPL	ENSG00000144228	1.31799	3.79874	1.21287	2.26266	1.04979
GS1-259H13.13	ENSG00000272647	0.496811	2.09838	0.581892	1.63151	1.04962
RAB38	ENSG00000123892	2.93879	7.14045	1.97775	3.02511	1.04736
SNORD12B	ENSG00000222365	0.459452	2.01177	0.545427	1.59061	1.04519
GLUD1	ENSG00000148672	35.2086	73.6437	5.17826	6.22195	1.04369
PCNP	ENSG00000081154	16.4764	34.9078	4.12734	5.16623	1.03889
SNORD3C	ENSG00000264940	1.84197	4.83103	1.50689	2.54375	1.03686
AFF4	ENSG00000072364	4.01941	9.29127	2.32752	3.36335	1.03583
SLC30A1	ENSG00000170385	5.69297	12.6996	2.74265	3.77606	1.03341
FAM212A	ENSG00000185614	0.402734	1.87028	0.488241	1.52119	1.03295
NT5DC3	ENSG00000111696	0.963802	3.01789	0.97365	2.00644	1.03279
ZBED3	ENSG00000132846	0.0641068	1.17437	0.0896429	1.1206	1.03095
RRM2B	ENSG00000048392	2.94029	7.04484	1.9783	3.00806	1.02976
VTA1	ENSG00000009844	3.90015	8.98023	2.29283	3.31907	1.02625
AP1G1	ENSG00000166747	5.96803	13.1722	2.80075	3.82499	1.02424
RPL22	ENSG00000116251	40.8428	83.9112	5.38691	6.40788	1.02097
SLC48A1	ENSG00000211584	0.723466	2.49242	0.785313	1.80423	1.01892
RNF114	ENSG00000124226	5.45276	12.0225	2.68992	3.70293	1.01302
SNORA12	ENSG00000212464	0.499316	2.025	0.584304	1.59693	1.01263
PARPBP	ENSG00000185480	4.37062	9.83025	2.42509	3.43699	1.01191
LINC00216	ENSG00000279636	0	1.01568	0	1.01127	1.01127
UFC1	ENSG00000143222	11.8686	24.9297	3.68579	4.69653	1.01075
TMEM199	ENSG00000244045	2.17641	5.38953	1.6674	2.67571	1.00831
IL13RA1	ENSG00000131724	3.3881	7.80824	2.1336	3.13885	1.00526
TLK1	ENSG00000198586	5.61176	12.2549	2.72504	3.72845	1.00342
RP1-159A19.3	ENSG00000235912	0.030561	1.06414	0.0434299	1.04554	1.00211
CTC-251I16.1	ENSG00000279496	0	1.00215	0	1.00155	1.00155
EXOC3-AS1	ENSG00000221990	0	0.999119	0	0.999364	0.999364
SWAP70	ENSG00000133789	4.99923	10.9907	2.58478	3.58384	0.999065
ZNF589	ENSG00000164048	0.26073	1.51675	0.334259	1.33156	0.997302
ACYP1	ENSG00000119640	1.0395	3.07137	1.02821	2.02551	0.997299
NDUFA5	ENSG00000128609	3.81109	8.5917	2.26637	3.26179	0.995421
GCLM	ENSG00000023909	3.22455	7.41872	2.0788	3.0736	0.994801
FTH1P8	ENSG00000219507	0	0.990001	0	0.992769	0.992769
SLC35G2	ENSG00000168917	0.181354	1.34896	0.240441	1.23202	0.991583
GFPT1	ENSG00000198380	6.03567	12.9823	2.81469	3.80553	0.990846
PDXK	ENSG00000160209	4.06306	9.05537	2.34001	3.32989	0.989885
TCTE3	ENSG00000184786	0	0.984879	0	0.989051	0.989051
TRDC	ENSG00000211829	4.64116	10.1792	2.49599	3.48275	0.986754
TERF1	ENSG00000147601	1.41898	3.78871	1.2744	2.25964	0.985237
LYRM4	ENSG00000214113	0.43204	1.83355	0.518072	1.50261	0.984536
METAP1	ENSG00000164024	8.45069	17.699	3.24042	4.22489	0.98447
SLC30A6	ENSG00000152683	2.17986	5.28131	1.66896	2.65107	0.982102
AC005932.1	ENSG00000269019	0.587035	2.13464	0.666334	1.6483	0.981966
CKS1BP3	ENSG00000268942	0	0.971192	0	0.979068	0.979068
CXorf21	ENSG00000120280	0.474908	1.90641	0.560625	1.53924	0.978614
UBE2D4	ENSG00000078967	1.35273	3.6356	1.23433	2.21276	0.978423
RNMTL1	ENSG00000171861	4.29688	9.42978	2.40514	3.38264	0.977494
MYSM1	ENSG00000162601	2.92201	6.7141	1.97159	2.9475	0.975904
C1orf162	ENSG00000143110	0.635907	2.21705	0.71009	1.68574	0.975647
CCNF	ENSG00000162063	7.15002	15.0062	3.0268	4.00056	0.973753
RP1-34B20.21	ENSG00000282988	0.961079	2.83964	0.971648	1.94097	0.969322
KIF11	ENSG00000138160	35.7385	70.9264	5.19922	6.16845	0.969228
ATF7	ENSG00000170653	1.10248	3.11618	1.07209	2.0413	0.969211
RNF5	ENSG00000204308	11.037	22.5177	3.5894	4.55568	0.966277
SMIM13	ENSG00000224531	2.43968	5.71945	1.78228	2.74834	0.966067
STXBP1	ENSG00000136854	0.911797	2.72539	0.934929	1.89739	0.962463
NUDT1	ENSG00000106268	3.5868	7.93634	2.19749	3.15968	0.962197
RP11-497H16.8	ENSG00000253333	0.413416	1.75148	0.499186	1.46021	0.961023
CENPE	ENSG00000138778	13.9217	28.0192	3.89934	4.85893	0.959598
NSFP1	ENSG00000260075	4.16758	9.04825	2.36949	3.32887	0.959382
SNORA9	ENSG00000206897	0.066853	1.06987	0.0933614	1.04954	0.956177
ATG14	ENSG00000126775	1.2421	3.33853	1.16485	2.11721	0.952359
PTRHD1	ENSG00000184924	1.47265	3.78296	1.30606	2.25791	0.951848
GRWD1	ENSG00000105447	21.3833	42.247	4.48435	5.43453	0.950176
ZNF524	ENSG00000171443	0	0.92883	0	0.947726	0.947726
RRP1B	ENSG00000160208	21.6363	42.6392	4.50057	5.44755	0.946986
FANCF	ENSG00000183161	0	0.926871	0	0.94626	0.94626
MRPL33	ENSG00000243147	3.94014	8.51278	2.30455	3.24987	0.945315
TMEM99	ENSG00000167920	0.194208	1.29907	0.256054	1.20105	0.944997
TOR3A	ENSG00000186283	2.45584	5.64686	1.78904	2.73267	0.943637
SMAP2	ENSG00000084070	8.88688	17.9282	3.30552	4.24247	0.936952
ERRFI1	ENSG00000116285	0.632394	2.12411	0.70699	1.64345	0.936457
ZCRB1	ENSG00000139168	15.0978	29.7642	4.0088	4.94318	0.934387
MSL3P1	ENSG00000224287	0	0.910043	0	0.933605	0.933605
MIR5581	ENSG00000263675	0	0.909847	0	0.933457	0.933457
STRA13	ENSG00000169689	5.01711	10.4879	2.58907	3.52204	0.932971
NFE2L3	ENSG00000050344	0.268173	1.42062	0.342752	1.27538	0.932627
TLR9	ENSG00000239732	0.012088	0.930858	0.0173347	0.949242	0.931907
SAMD8	ENSG00000156671	0.6403	2.12918	0.71396	1.64579	0.931827
TMEM156	ENSG00000121895	3.09045	6.77466	2.03226	2.95878	0.926518
ZC3H15	ENSG00000065548	31.6132	60.9628	5.02739	5.95333	0.925945
WBP4	ENSG00000120688	3.3953	7.34205	2.13596	3.0604	0.924442
EIF2S2P4	ENSG00000128692	8.74646	17.4831	3.28488	4.20814	0.923258
RPS6KA4	ENSG00000162302	2.52811	5.67361	1.8189	2.73847	0.919573
SLC25A38	ENSG00000144659	8.26512	16.5124	3.21181	4.1303	0.918493
FXN	ENSG00000165060	2.05806	4.76321	1.61261	2.52687	0.914257
TIMM8B	ENSG00000150779	14.3452	27.8977	3.93971	4.85288	0.913167
RNASE6	ENSG00000169413	0.179278	1.22063	0.237904	1.15097	0.913066
RP4-669K10.8	ENSG00000279443	0	0.879418	0	0.910286	0.910286
TRMT61A	ENSG00000166166	2.39341	5.37483	1.76273	2.67239	0.909653
RP11-651P23.4	ENSG00000224831	0	0.875865	0	0.907556	0.907556
C17orf97	ENSG00000187624	0.118186	1.09625	0.16116	1.06781	0.906653
HIST1H2BF	ENSG00000277224	0	0.874307	0	0.906357	0.906357
TMEM164	ENSG00000157600	1.60667	3.87426	1.38221	2.28518	0.902975
RP11-203F10.6	ENSG00000219133	0	0.869701	0	0.902808	0.902808
ARL6IP1	ENSG00000170540	46.2958	87.3329	5.56364	6.46488	0.901239
SPRY4	ENSG00000187678	0.0960635	1.04687	0.132331	1.03342	0.901091
CPSF2	ENSG00000165934	5.24476	10.6422	2.64265	3.54129	0.89864
SLAIN2	ENSG00000109171	5.95349	11.9574	2.79774	3.69571	0.897971
CRLF3	ENSG00000176390	2.24623	5.04126	1.69876	2.59485	0.896086
AC024060.1	ENSG00000281584	0.139725	1.1202	0.188686	1.0842	0.895515
IVNS1ABP	ENSG00000116679	8.13259	15.9884	3.19102	4.08648	0.895459
RP11-797A18.5	ENSG00000278991	0	0.85541	0	0.891738	0.891738
NIPA1	ENSG00000170113	2.25681	5.03753	1.70346	2.59396	0.890498
CNOT11	ENSG00000158435	14.8268	28.3287	3.9843	4.87424	0.889941
MLX	ENSG00000108788	7.47359	14.6957	3.08297	3.9723	0.889322
PBK	ENSG00000168078	9.62509	18.6644	3.4094	4.29751	0.888111
SNORA23	ENSG00000201998	0.861125	2.44187	0.896175	1.78319	0.887019
FAM57A	ENSG00000167695	0.472018	1.71811	0.557795	1.44261	0.884811
CTSS	ENSG00000163131	4.71032	9.53827	2.51357	3.39757	0.883995
SNX20	ENSG00000167208	2.22241	4.94648	1.68814	2.57204	0.883896
AGGF1	ENSG00000164252	4.55014	9.23803	2.47252	3.35587	0.883341
LDHAP2	ENSG00000235674	0	0.844553	0	0.883271	0.883271
RP11-190C22.8	ENSG00000272662	0	0.843942	0	0.882793	0.882793
HSP90AA1	ENSG00000080824	616.107	1134.18	9.26938	10.1487	0.879333
TVP23C-CDRT4	ENSG00000259024	0.0440782	0.918743	0.0622297	0.940161	0.877931
PLBD2	ENSG00000151176	2.63592	5.67263	1.86232	2.73826	0.875936
RBFOX2	ENSG00000100320	0.207458	1.21573	0.271973	1.14778	0.87581
TFAM	ENSG00000108064	12.4112	23.6027	3.74537	4.62075	0.875378
DCAF16	ENSG00000163257	4.43616	8.97252	2.44259	3.31796	0.87537
SLC35B3	ENSG00000124786	3.50303	7.25636	2.1709	3.04551	0.874611
CCDC115	ENSG00000136710	1.63325	3.82496	1.39684	2.27052	0.873676
GALNT10	ENSG00000164574	0.802991	2.30218	0.850392	1.72342	0.873027
RNGTT	ENSG00000111880	4.98697	9.95992	2.58182	3.45417	0.872341
RAB1A	ENSG00000138069	10.9816	20.9213	3.58275	4.45426	0.871517
GPATCH2L	ENSG00000089916	0.909221	2.49267	0.932984	1.80433	0.871345
RP11-545E17.3	ENSG00000223478	0.847906	2.37746	0.885891	1.75594	0.870049
CD47	ENSG00000196776	5.2766	10.4715	2.64998	3.51998	0.870001
C1orf50	ENSG00000164008	0.998119	2.64488	0.998642	1.86587	0.86723
RP11-556H2.3	ENSG00000260479	0.096589	1.00028	0.133023	1.0002	0.867181
FCGR1A	ENSG00000150337	3.16874	6.59825	2.05961	2.92567	0.866055
CTD-2650P22.2	ENSG00000274528	0	0.821148	0	0.864848	0.864848
RP1-20B21.4	ENSG00000227751	0.107904	1.01568	0.147833	1.01127	0.863435
TMX2-CTNND1	ENSG00000254462	0.16371	1.11683	0.218732	1.08191	0.863175
HCG17	ENSG00000270604	0.275243	1.3191	0.350772	1.21357	0.862794
SEC61B	ENSG00000106803	14.1771	26.5991	3.92383	4.78655	0.862724
TMEM43	ENSG00000170876	6.78877	13.1599	2.96139	3.82374	0.862344
UBXN8	ENSG00000104691	1.61173	3.73567	1.385	2.24357	0.858566
TOR1AIP1	ENSG00000143337	3.6831	7.48999	2.22746	3.08576	0.858301
SAMSN1	ENSG00000155307	5.49793	10.779	2.69998	3.55815	0.858168
WDR77	ENSG00000116455	11.1187	20.93	3.59917	4.45483	0.855668
LIMA1	ENSG00000050405	1.09369	2.78378	1.06605	1.91983	0.85378
LPL	ENSG00000175445	7.26593	13.9378	3.04718	3.9009	0.853719
KRCC1	ENSG00000172086	3.03504	6.29011	2.01258	2.86594	0.853358
ARF4	ENSG00000168374	24.1824	44.4345	4.65435	5.50572	0.851371
NCK1-AS1	ENSG00000239213	0.257751	1.26739	0.330846	1.18104	0.850189
TUBA4A	ENSG00000127824	5.16549	10.1052	2.62421	3.47316	0.848944
RP11-500G22.5	ENSG00000273891	0	0.799323	0	0.847454	0.847454
ATP6V1B2	ENSG00000147416	5.13529	10.0381	2.61713	3.46442	0.847284
TXNIP	ENSG00000265972	10.3778	19.4669	3.50814	4.35522	0.847074
ZNF813	ENSG00000198346	0.0470654	0.882935	0.0663515	0.912984	0.846632
MIR1307	ENSG00000221767	0	0.795788	0	0.844617	0.844617
AL772307.1	ENSG00000184961	0	0.791803	0	0.841412	0.841412
RP1-20C7.6	ENSG00000272223	0	0.791239	0	0.840958	0.840958
NAGA	ENSG00000198951	2.51161	5.28922	1.81213	2.65288	0.840747
FAM200A	ENSG00000221909	0.0992375	0.967471	0.136503	0.976342	0.839839
ZKSCAN2	ENSG00000155592	1.36809	3.23493	1.24372	2.08234	0.838615
EIF5B	ENSG00000158417	28.9526	52.5521	4.90461	5.74287	0.838259
POLR3F	ENSG00000132664	2.81541	5.81954	1.93184	2.76967	0.837838
Telomerase-vert	ENSG00000277925	0	0.787363	0	0.837833	0.837833
TICAM2	ENSG00000243414	0.266487	1.26209	0.340832	1.17765	0.836823
CSNK1G1	ENSG00000169118	2.22911	4.76166	1.69114	2.52648	0.835346
LACTB	ENSG00000103642	2.42	5.10185	1.774	2.60925	0.835248
DEPDC1	ENSG00000024526	8.36312	15.6939	3.22699	4.06125	0.834261
SNRPA	ENSG00000077312	18.2511	33.3223	4.26687	5.10107	0.834202
MDM2	ENSG00000135679	2.08093	4.4892	1.62337	2.4566	0.83323
CBR4	ENSG00000145439	3.539	7.0868	2.18238	3.01557	0.833194
RP11-1376P16.2	ENSG00000265678	0.098371	0.953145	0.135365	0.965799	0.830434
RGS18	ENSG00000150681	2.27824	4.82502	1.71292	2.54226	0.829339
SNORD101	ENSG00000206754	0.652783	1.93372	0.724897	1.55273	0.827834
MATR3	ENSG00000015479	14.2611	26.0882	3.93179	4.75959	0.827804
NFE2L2	ENSG00000116044	6.06919	11.5474	2.82155	3.64932	0.827772
SNORD70	ENSG00000212309	1.87399	4.0981	1.52306	2.34996	0.826904
MPHOSPH8	ENSG00000196199	8.42666	15.7201	3.23675	4.06351	0.826763
HSD17B11	ENSG00000198189	13.0329	23.8886	3.81074	4.63741	0.826676
RBM23	ENSG00000100461	2.3514	4.94354	1.74476	2.57132	0.826559
C19orf71	ENSG00000183397	0	0.772921	0	0.826128	0.826128
METTL15	ENSG00000169519	0.533927	1.71298	0.61723	1.43988	0.822647
SPAST	ENSG00000021574	2.22576	4.70387	1.68964	2.51194	0.822304
FBXL20	ENSG00000108306	0.761756	2.11516	0.817014	1.63931	0.822291
AZI2	ENSG00000163512	3.62195	7.17171	2.2085	3.03064	0.822136
TSC22D1	ENSG00000102804	1.0866	2.68827	1.06115	1.88294	0.821789
SLC39A8	ENSG00000138821	5.18405	9.92285	2.62855	3.44928	0.820725
XPO4	ENSG00000132953	7.00848	13.1405	3.00153	3.82176	0.820236
OGFOD1	ENSG00000087263	9.012	16.6585	3.32366	4.14229	0.818633
CTD-2651B20.6	ENSG00000260035	0	0.763082	0	0.8181	0.8181
FCGR1C	ENSG00000265531	0.624761	1.86123	0.700228	1.51664	0.816408
AHCY	ENSG00000101444	41.1768	73.2712	5.39838	6.21473	0.816354
AP4S1	ENSG00000100478	0.353224	1.38231	0.436401	1.25236	0.815962
ZNF629	ENSG00000102870	0.949063	2.42762	0.962781	1.77721	0.814425
RPSAP26	ENSG00000242735	0	0.755911	0	0.81222	0.81222
LARP7	ENSG00000174720	9.62235	17.6491	3.40903	4.22103	0.812001
NDUFS5	ENSG00000168653	129.257	227.64	7.02521	7.83693	0.811721
ITGA4	ENSG00000115232	13.2437	23.9751	3.83225	4.64242	0.810168
COPZ1	ENSG00000111481	9.48925	17.3906	3.39084	4.2009	0.810057
RPS13P2	ENSG00000228929	0	0.752995	0	0.809822	0.809822
SNORA30	ENSG00000206755	0	0.752369	0	0.809307	0.809307
RP11-126K1.6	ENSG00000237976	0.85163	2.2444	0.888796	1.69795	0.809158
ZNF2	ENSG00000275111	0.392909	1.43895	0.478101	1.28626	0.808157
PTPN9	ENSG00000169410	4.02412	7.78971	2.32887	3.13582	0.806946
UPF3BP2	ENSG00000278504	0	0.749425	0	0.806881	0.806881
NOP56P1	ENSG00000235559	0	0.748334	0	0.805981	0.805981
RBL1	ENSG00000080839	4.59798	8.78534	2.48491	3.29062	0.805716
RP11-1099M24.6	ENSG00000280046	0.023342	0.787306	0.0332884	0.837787	0.804498
ATF6	ENSG00000118217	4.59988	8.77859	2.4854	3.28963	0.80423
TSTD2	ENSG00000136925	2.06324	4.34131	1.61506	2.41719	0.802134
UBE2M	ENSG00000130725	26.2322	46.4396	4.76724	5.56802	0.80078
SLC39A10	ENSG00000196950	8.99772	16.4001	3.3216	4.12102	0.799423
RP11-36C20.1	ENSG00000240376	0	0.738335	0	0.797706	0.797706
PIGA	ENSG00000165195	1.3288	3.04787	1.21959	2.01716	0.797573
SNRK	ENSG00000163788	1.33211	3.05057	1.22164	2.01812	0.796487
SHFM1	ENSG00000127922	3.77931	7.28759	2.2568	3.05095	0.794149
NEMF	ENSG00000165525	6.47257	11.95	2.9016	3.69488	0.793277
MINPP1	ENSG00000107789	2.30407	4.7247	1.72425	2.5172	0.792954
KMT2E-AS1	ENSG00000239569	0	0.732206	0	0.792611	0.792611
KB-1027C11.4	ENSG00000225544	0	0.731478	0	0.792004	0.792004
HMGB1P5	ENSG00000132967	43.6745	76.2229	5.48138	6.27096	0.789579
RP11-395L14.18	ENSG00000279267	0	0.727702	0	0.788854	0.788854
SELK	ENSG00000113811	4.13437	7.8699	2.36019	3.14892	0.788729
RNF145	ENSG00000145860	3.52892	6.82009	2.17917	2.96719	0.788019
PGM2L1	ENSG00000165434	0.394078	1.40715	0.479311	1.26733	0.788018
SCAI	ENSG00000173611	0.436036	1.47915	0.522092	1.30985	0.787753
SEC61G	ENSG00000132432	17.6948	31.2588	4.22457	5.01162	0.787055
MIER1	ENSG00000198160	3.00066	5.89968	2.00024	2.78653	0.786291
ETAA1	ENSG00000143971	4.06017	7.72606	2.33919	3.12533	0.786145
TIMM10	ENSG00000134809	32.6652	56.9602	5.07318	5.85699	0.783807
SPTLC1P1	ENSG00000230397	0	0.720992	0	0.78324	0.78324
MGAT4A	ENSG00000071073	8.50428	15.3565	3.24858	4.03179	0.783214
API5P1	ENSG00000234558	0	0.71881	0	0.78141	0.78141
UBE2S	ENSG00000108106	20.6981	36.2579	4.4395	5.21947	0.779974
RP4-616B8.5	ENSG00000274825	0	0.716963	0	0.779859	0.779859
RP11-517P14.2	ENSG00000230555	0	0.715186	0	0.778365	0.778365
RBX1	ENSG00000100387	6.76281	12.3062	2.95658	3.73402	0.777444
RP11-304L19.12	ENSG00000259780	0	0.713804	0	0.777202	0.777202
RTCA	ENSG00000137996	8.60817	15.4629	3.26426	4.04114	0.776882
PINX1	ENSG00000254093	2.17755	4.43952	1.66791	2.44348	0.775566
RP11-355O1.11	ENSG00000261094	0	0.711692	0	0.775423	0.775423
PXK	ENSG00000168297	10.6344	18.8848	3.54032	4.3136	0.773274
CDC37L1-AS1	ENSG00000273061	0.116064	0.906081	0.15842	0.930609	0.772189
UBIAD1	ENSG00000120942	0.620877	1.76779	0.696775	1.46873	0.77196
FAM133B	ENSG00000234545	5.51702	10.1251	2.70421	3.47574	0.771528
DNAJC25-GNG10	ENSG00000244115	4.0711	7.64759	2.3423	3.1123	0.770001
IL18R1	ENSG00000115604	0.220388	1.07998	0.28734	1.05657	0.769232
LINC01420	ENSG00000204272	4.77128	8.83432	2.52889	3.29783	0.768933
DNAJC1	ENSG00000136770	2.45081	4.87462	1.78693	2.5545	0.767562
S100A10	ENSG00000197747	3.09156	5.95949	2.03265	2.79898	0.766332
VCPKMT	ENSG00000100483	0.921662	2.26826	0.942355	1.70852	0.766169
TNFRSF10A	ENSG00000104689	2.60012	5.12041	1.84804	2.61363	0.765584
HNRNPCP2	ENSG00000204253	20.1357	34.9052	4.40161	5.16612	0.764509
FCN1	ENSG00000085265	0.725813	1.93069	0.787276	1.55124	0.763965
DKFZP434I0714	ENSG00000268471	0	0.69783	0	0.763692	0.763692
ZNF714	ENSG00000160352	1.84284	3.8184	1.50734	2.26855	0.761219
PAPD7	ENSG00000112941	4.95926	9.0959	2.57513	3.3357	0.760564
NUDC	ENSG00000090273	38.8398	66.4531	5.31614	6.07581	0.759675
AC018463.4	ENSG00000230154	0.727429	1.924	0.788626	1.54794	0.759316
PRKAA1	ENSG00000132356	6.18762	11.1608	2.84551	3.60416	0.758648
AC026271.5	ENSG00000174977	5.67298	10.2894	2.73833	3.49689	0.758564
RP11-74E22.3	ENSG00000262050	0.510256	1.5549	0.594793	1.35327	0.758473
SET	ENSG00000119335	88.9613	151.094	6.49123	7.24882	0.757583
N6AMT2	ENSG00000150456	6.58014	11.8151	2.92222	3.67977	0.757545
UBR7	ENSG00000012963	12.144	21.2154	3.71634	4.47349	0.75715
DOLK	ENSG00000175283	2.19301	4.38962	1.67492	2.43018	0.755267
RWDD2B	ENSG00000156253	3.89842	7.26132	2.29232	3.04637	0.754055
CCNT2	ENSG00000082258	1.47227	3.15958	1.30584	2.05644	0.750601
CDKN3	ENSG00000100526	0.863643	2.13542	0.898125	1.64866	0.750534
ANKHD1-EIF4EBP3	ENSG00000254996	4.81403	8.78047	2.53954	3.2899	0.750365
SMARCC1	ENSG00000173473	27.8946	47.5766	4.85273	5.60219	0.749461
ENY2	ENSG00000120533	4.31076	7.92459	2.40892	3.15779	0.748868
CTD-2083E4.6	ENSG00000248925	0	0.680399	0	0.748804	0.748804
RP3-425C14.4	ENSG00000279453	0	0.680359	0	0.748769	0.748769
RP11-526I2.5	ENSG00000270127	0	0.680033	0	0.74849	0.74849
GEMIN8	ENSG00000046647	0.985125	2.3329	0.98923	1.73678	0.747547
PRORSD1P	ENSG00000162997	0	0.678105	0	0.746833	0.746833
SMAP1	ENSG00000112305	3.26142	6.13712	2.09133	2.83534	0.744007
TYSND1	ENSG00000156521	2.22082	4.39207	1.68743	2.43084	0.743414
ZNF211	ENSG00000121417	0.117804	0.871265	0.160667	0.904014	0.743347
RPL13AP20	ENSG00000234498	0	0.67404	0	0.743334	0.743334
ZFX	ENSG00000005889	3.08738	5.83491	2.03118	2.77292	0.741744
SUV39H1	ENSG00000101945	4.88547	8.83598	2.55716	3.29807	0.740911
CD53	ENSG00000143119	6.33173	11.2443	2.87415	3.61404	0.739883
GPR180	ENSG00000152749	1.04663	2.41746	1.03325	1.77292	0.739672
FAM210A	ENSG00000177150	1.81926	3.70598	1.49532	2.2345	0.739177
REXO4	ENSG00000148300	15.7529	26.9409	4.06634	4.80431	0.737972
AC004069.2	ENSG00000251259	1.28822	2.81455	1.19422	1.93151	0.737288
ATRX	ENSG00000085224	7.30652	12.8445	3.05424	3.79124	0.736999
LRRC40	ENSG00000066557	8.66185	15.1028	3.2723	4.00924	0.73694
GUF1	ENSG00000151806	9.59642	16.6576	3.40551	4.14222	0.736712
SMCO4	ENSG00000166002	6.18886	10.9743	2.84576	3.58187	0.736109
AC007238.1	ENSG00000231043	1.23699	2.72426	1.16156	1.89695	0.735393
RP3-368A4.6	ENSG00000271533	0	0.664757	0	0.735312	0.735312
ZNF286B	ENSG00000249459	0.291205	1.14853	0.368718	1.10335	0.734632
ATP2B1	ENSG00000070961	6.75015	11.8884	2.95422	3.688	0.733776
AIM1	ENSG00000112297	4.16362	7.58696	2.36838	3.10215	0.733766
IL1RN	ENSG00000136689	0.213554	1.01719	0.279238	1.01235	0.733107
GBE1	ENSG00000114480	13.7333	23.4808	3.88101	4.61358	0.732571
RP5-991C6.2	ENSG00000219702	0	0.660826	0	0.731901	0.731901
SEPSECS	ENSG00000109618	2.49732	4.80455	1.80625	2.53718	0.730932
KMO	ENSG00000117009	0.149537	0.907897	0.201052	0.931984	0.730931
CHORDC1	ENSG00000110172	8.38808	14.5761	3.23083	3.96126	0.730431
GTPBP4	ENSG00000107937	19.4707	32.9427	4.35549	5.08503	0.729545
HSPA8	ENSG00000109971	354.99	589.073	8.47569	9.20475	0.729055
ARL4A	ENSG00000122644	0.0889091	0.804259	0.122884	0.851406	0.728523
THBS1	ENSG00000137801	0.55414	1.57298	0.636117	1.36344	0.727325
AK6	ENSG00000085231	14.1604	24.0903	3.92223	4.64906	0.726824
CYB5R3	ENSG00000100243	2.50396	4.79825	1.80899	2.53562	0.72663
TIPARP	ENSG00000163659	2.65409	5.04626	1.86951	2.59604	0.72653
RP6-65G23.5	ENSG00000275630	0	0.654388	0	0.726298	0.726298
IAH1	ENSG00000134330	0.0892665	0.80124	0.123357	0.84899	0.725633
ANXA1	ENSG00000135046	10.9914	18.8265	3.58393	4.30936	0.725429
RNF2	ENSG00000121481	3.27104	6.05827	2.09459	2.81931	0.724728
S100A13	ENSG00000189171	3.62235	6.62401	2.20863	2.93055	0.721922
TPX2	ENSG00000088325	40.398	67.2369	5.37149	6.09248	0.720991
SARNP	ENSG00000205323	11.6238	19.8077	3.65807	4.37905	0.720976
NDUFA8	ENSG00000119421	26.1568	43.7602	4.76324	5.48414	0.720901
SNRPEP4	ENSG00000233270	5.95814	10.4647	2.7987	3.51912	0.720423
MNDA	ENSG00000163563	49.0057	81.3909	5.64402	6.36441	0.720392
KIF14	ENSG00000118193	11.4032	19.413	3.63264	4.35142	0.71878
LINC00528	ENSG00000269220	0	0.645569	0	0.718587	0.718587
RBSN	ENSG00000131381	1.1	2.45555	1.07039	1.78892	0.71853
ZNF273	ENSG00000198039	0.590601	1.61673	0.669572	1.38777	0.718194
MIR4442	ENSG00000264219	0.015951	0.671185	0.0228308	0.740871	0.718041
SENP2	ENSG00000163904	5.16355	9.1358	2.62376	3.34139	0.717628
ROCK2	ENSG00000134318	5.96677	10.4523	2.80049	3.51757	0.717076
CIR1	ENSG00000138433	4.18056	7.51549	2.37311	3.09009	0.71698
RTN3P1	ENSG00000251333	0	0.643351	0	0.716641	0.716641
SNW1	ENSG00000100603	25.7266	42.9064	4.74021	5.45636	0.716153
MXI1	ENSG00000119950	2.64302	4.9792	1.86513	2.57995	0.714817
RP5-832C2.5	ENSG00000215014	0	0.641029	0	0.714601	0.714601
LUC7L3	ENSG00000108848	13.7406	23.1862	3.88172	4.59611	0.714395
CDC42EP3	ENSG00000163171	5.26614	9.27941	2.64758	3.36169	0.714109
OTUD6B	ENSG00000155100	4.17956	7.49218	2.37283	3.08613	0.713304
RP4-773N10.4	ENSG00000258634	0	0.637056	0	0.711104	0.711104
RP11-61K9.3	ENSG00000275964	0	0.636084	0	0.710247	0.710247
KTN1	ENSG00000126777	13.9872	23.5181	3.90566	4.61577	0.710116
ITGB3BP	ENSG00000142856	2.08095	4.03785	1.62337	2.33281	0.709435
RN7SKP203	ENSG00000200488	9.23771	15.7333	3.35582	4.06465	0.708828
XPO7	ENSG00000130227	12.5936	21.2096	3.76485	4.47311	0.708259
GPATCH4	ENSG00000160818	3.53267	6.4047	2.18036	2.88844	0.708079
ZNF212	ENSG00000170260	2.07028	4.01521	1.61837	2.32631	0.707942
LSM8	ENSG00000128534	3.36958	6.13724	2.12749	2.83537	0.707873
SSX2IP	ENSG00000117155	2.05256	3.98594	1.61002	2.31787	0.707847
LINC01296	ENSG00000244306	3.8025	6.84285	2.26378	2.97138	0.707594
MRPL42	ENSG00000198015	4.92523	8.6756	2.56687	3.27435	0.70748
CFAP36	ENSG00000163001	2.99042	5.51473	1.99654	2.7037	0.707166
ALKBH8	ENSG00000137760	1.77557	3.53036	1.47278	2.17963	0.706845
MAP2K1	ENSG00000169032	9.65299	16.3015	3.41319	4.11282	0.699635
ANKRD22	ENSG00000152766	1.58293	3.19079	1.36901	2.06722	0.698215
CYB5R4	ENSG00000065615	2.83996	5.23032	1.94109	2.63931	0.698214
RP5-1136G13.2	ENSG00000273314	0	0.622291	0	0.698033	0.698033
FAM69A	ENSG00000154511	0.289061	1.09035	0.36632	1.06374	0.697421
VMA21	ENSG00000160131	1.92989	3.75095	1.55085	2.24822	0.697368
TBC1D4	ENSG00000136111	5.49969	9.53629	2.70037	3.3973	0.696924
NQO1	ENSG00000181019	8.82726	14.9281	3.29679	3.99351	0.696717
SHOC2	ENSG00000108061	15.8723	26.2934	4.07659	4.77048	0.693895
MIR6753	ENSG00000275022	0.978428	2.19961	0.984355	1.6779	0.693543
RP11-802O23.3	ENSG00000272182	0.824612	1.94986	0.86759	1.56065	0.693059
LAMP2	ENSG00000005893	19.8725	32.7236	4.38353	5.07569	0.692156
ZWINT	ENSG00000122952	39.7538	64.7682	5.34886	6.03932	0.690454
YBX1P10	ENSG00000213866	0	0.613572	0	0.690258	0.690258
RBPJ	ENSG00000168214	8.69359	14.6398	3.27703	3.96715	0.69012
API5	ENSG00000166181	20.3806	33.4821	4.41823	5.10777	0.689545
SLC25A16	ENSG00000122912	0.93319	2.11725	0.950983	1.64027	0.689289
AARS	ENSG00000090861	17.3725	28.5793	4.19947	4.88652	0.687042
RAB35	ENSG00000111737	14.8926	24.5859	3.99029	4.67728	0.686991
PRIM2	ENSG00000146143	4.15739	7.29815	2.36664	3.05279	0.686147
RP11-244H3.4	ENSG00000271741	0.120581	0.801636	0.164247	0.849308	0.685061
PPIE	ENSG00000084072	3.48102	6.20127	2.16383	2.84825	0.684424
YES1	ENSG00000176105	5.43795	9.33894	2.6866	3.37002	0.683416
TBPL1	ENSG00000028839	1.70485	3.34304	1.43555	2.11871	0.683155
MEMO1P1	ENSG00000226054	0.918341	2.07756	0.939859	1.62179	0.681927
RP11-17G12.2	ENSG00000256897	0.033133	0.656588	0.047026	0.728215	0.681189
BFAR	ENSG00000103429	8.33496	13.9618	3.22264	3.90322	0.680573
RP1-12G14.7	ENSG00000233330	0.466873	1.34913	0.552744	1.23213	0.679384
STX16	ENSG00000124222	4.88271	8.41874	2.55648	3.23553	0.679054
SMC3	ENSG00000108055	50.2276	80.9475	5.67885	6.35663	0.67778
ITGA6	ENSG00000091409	2.19435	4.10856	1.67552	2.35292	0.677394
PMVK	ENSG00000163344	8.3039	13.8782	3.21783	3.89513	0.677297
U3	ENSG00000201346	0	0.598788	0	0.676979	0.676979
GCSHP5	ENSG00000224837	12.7684	21.0086	3.78329	4.45999	0.676706
CTC-512J14.5	ENSG00000248569	0	0.59753	0	0.675843	0.675843
SERBP1P6	ENSG00000248873	0.604057	1.56232	0.681725	1.35745	0.675728
RP11-435O5.4	ENSG00000271659	0	0.597085	0	0.675441	0.675441
RAPGEF6	ENSG00000158987	4.00785	6.99354	2.32419	2.99883	0.674643
DLGAP5	ENSG00000126787	21.0287	34.1547	4.46131	5.13564	0.674329
ESCO1	ENSG00000141446	5.1906	8.87796	2.63008	3.30421	0.674134
IQCB1	ENSG00000173226	7.07111	11.8729	3.01277	3.68626	0.673498
ST13	ENSG00000100380	26.7476	43.2267	4.79429	5.46684	0.672556
FSTL3	ENSG00000070404	0.104	0.759459	0.142741	0.815132	0.672391
PDK1	ENSG00000152256	1.23912	2.56778	1.16293	1.83503	0.672093
ZNF622	ENSG00000173545	20.004	32.461	4.39259	5.06441	0.671815
AC078942.1	ENSG00000225365	0	0.592771	0	0.671539	0.671539
FAM195CP	ENSG00000241418	0	0.592739	0	0.67151	0.67151
RP11-602M11.4	ENSG00000260639	0	0.592401	0	0.671204	0.671204
ZUFSP	ENSG00000153975	5.19168	8.85945	2.63033	3.30151	0.671176
ECHDC1	ENSG00000093144	4.30515	7.44648	2.40739	3.07835	0.670957
FAM215B	ENSG00000232300	0.088183	0.732373	0.121921	0.79275	0.670828
MRPL46	ENSG00000259494	3.47197	6.11592	2.16091	2.83105	0.670139
YWHAZP3	ENSG00000229932	8.07416	13.434	3.18176	3.8514	0.669634
KIF20B	ENSG00000138182	24.3123	39.252	4.66177	5.33099	0.669223
AL592183.1	ENSG00000273748	3.67135	6.42571	2.22384	2.89253	0.66869
SLTM	ENSG00000137776	15.285	24.8821	4.02547	4.69388	0.668408
PDIA3P1	ENSG00000180867	5.81639	9.83333	2.76901	3.43741	0.668399
C3orf62	ENSG00000188315	0.30819	1.07891	0.387572	1.05583	0.668259
MTFR2	ENSG00000146410	8.30514	13.7848	3.21803	3.88604	0.668011
SUMO1	ENSG00000116030	43.6855	69.9439	5.48174	6.14861	0.666871
RN7SKP255	ENSG00000200312	0.46225	1.32084	0.54819	1.21465	0.666458
RP11-773H22.4	ENSG00000266969	0.412613	1.24116	0.498366	1.16424	0.665876
MITD1	ENSG00000158411	3.62603	6.3316	2.20977	2.87413	0.664355
ESF1	ENSG00000089048	17.5233	28.3496	4.21127	4.87527	0.663998
SNORA13	ENSG00000238363	0.035764	0.639732	0.0506953	0.71346	0.662765
AC093724.2	ENSG00000213222	0	0.582821	0	0.662498	0.662498
ZNF84	ENSG00000198040	0.550599	1.45258	0.632826	1.2943	0.661477
CH17-472G23.2	ENSG00000223804	0.134245	0.79387	0.181732	0.843075	0.661343
RAB43P1	ENSG00000259856	0	0.581054	0	0.660887	0.660887
TMEM160	ENSG00000130748	14.7957	23.9487	3.98146	4.64089	0.659431
KLF9	ENSG00000119138	1.02382	2.1961	1.01708	1.67631	0.659228
FIGNL1	ENSG00000132436	1.79362	3.41157	1.48213	2.14129	0.659159
AC008759.1	ENSG00000279471	0	0.579082	0	0.659086	0.659086
ABCB10	ENSG00000135776	26.4445	42.3338	4.77845	5.43742	0.658972
TMEM87A	ENSG00000103978	9.52316	15.6127	3.3955	4.05422	0.658719
COPS2	ENSG00000166200	14.9496	24.162	3.99544	4.65318	0.657731
DNAJC2	ENSG00000105821	13.2805	21.5228	3.83597	4.49331	0.657343
RP3-388E23.2	ENSG00000234084	0.112117	0.753827	0.153309	0.810506	0.657198
PQLC3	ENSG00000162976	0.530103	1.41253	0.613628	1.27054	0.656916
POMZP3	ENSG00000146707	3.96516	6.82362	2.31184	2.96784	0.655996
CTD-3137H5.4	ENSG00000280121	0.105593	0.740989	0.14482	0.799907	0.655087
CTD-3137H5.5	ENSG00000279262	0.106193	0.741885	0.145603	0.800649	0.655046
U2SURP	ENSG00000163714	21.6221	34.5978	4.49966	5.15371	0.654054
ZBTB7B	ENSG00000160685	3.33152	5.81532	2.11487	2.76878	0.653909
ZNF557	ENSG00000130544	0.963927	2.08908	0.973741	1.62718	0.653436
POP1	ENSG00000104356	4.36931	7.44227	2.42474	3.07763	0.652894
GABARAP	ENSG00000170296	9.6183	15.6817	3.40848	4.06019	0.65171
TSR3	ENSG00000007520	7.56451	12.4546	3.09837	3.75003	0.651661
RP11-212P7.1	ENSG00000213280	0.588913	1.49589	0.66804	1.31956	0.651517
INPP5F	ENSG00000198825	0.815529	1.85117	0.86039	1.51155	0.651162
CEP290	ENSG00000198707	3.50767	6.07662	2.17238	2.82306	0.65068
RP11-819C21.1	ENSG00000261098	0	0.56977	0	0.650553	0.650553
STK24	ENSG00000102572	5.16641	8.67802	2.62443	3.27471	0.650282
BATF	ENSG00000156127	2.80358	4.96951	1.92736	2.57761	0.650256
RGS17P1	ENSG00000229473	0	0.569138	0	0.649972	0.649972
RP11-540D14.8	ENSG00000251246	0	0.56789	0	0.648824	0.648824
TNFSF13B	ENSG00000102524	3.86333	6.6239	2.28194	2.93053	0.648584
RP3-477O4.14	ENSG00000230155	0.421084	1.2274	0.506992	1.15536	0.648369
CWC27	ENSG00000153015	7.24747	11.9245	3.04395	3.69203	0.648083
JARID2	ENSG00000008083	6.44869	10.6725	2.89699	3.54504	0.648055
SDC2	ENSG00000169439	0.945264	2.04778	0.959966	1.60776	0.647791
TP53I11	ENSG00000175274	4.40306	7.46223	2.43378	3.08104	0.647261
HAUS6	ENSG00000147874	17.0539	27.2734	4.17424	4.82137	0.647134
CETN3	ENSG00000153140	5.28985	8.84844	2.65302	3.2999	0.646871
CTC-529I10.2	ENSG00000227782	0	0.56502	0	0.646181	0.646181
POC1B-GALNT4	ENSG00000259075	0.136066	0.777855	0.184047	0.830138	0.646091
ISY1	ENSG00000240682	8.21908	13.4256	3.20462	3.85056	0.645936
PSMD5-AS1	ENSG00000226752	0.405327	1.19846	0.490906	1.13649	0.645586
HNRNPA1P4	ENSG00000206228	0	0.564211	0	0.645435	0.645435
ZNF726	ENSG00000213967	0.431253	1.23762	0.517279	1.16197	0.644689
RP4-591C20.9	ENSG00000268858	0	0.563203	0	0.644505	0.644505
TMEM19	ENSG00000139291	2.27348	4.11485	1.71082	2.35469	0.643868
AP002884.2	ENSG00000255292	0	0.562333	0	0.643702	0.643702
BIVM	ENSG00000134897	4.25567	7.20999	2.39387	3.03738	0.643506
CEP63	ENSG00000182923	2.00699	3.69447	1.58832	2.23096	0.642642
CYP20A1	ENSG00000119004	0.829939	1.85679	0.871796	1.51439	0.642597
HIST1H2BJ	ENSG00000124635	0	0.560484	0	0.641994	0.641994
ACO1	ENSG00000122729	2.32874	4.19401	1.73498	2.37685	0.641871
PSMA2	ENSG00000106588	26.3539	41.672	4.77368	5.41522	0.641542
LTB	ENSG00000227507	0.645455	1.56575	0.718487	1.35938	0.640893
NANOS1	ENSG00000188613	0	0.559266	0	0.640867	0.640867
TAOK3	ENSG00000135090	13.8134	22.087	3.88883	4.52901	0.640185
NDUFS1	ENSG00000023228	8.10094	13.1762	3.18602	3.8254	0.639384
COX5BP6	ENSG00000237082	0	0.557055	0	0.63882	0.63882
CDCA2	ENSG00000184661	8.24265	13.3863	3.20831	3.84662	0.638315
TMBIM4	ENSG00000282031	0.112026	0.730767	0.153191	0.791412	0.638221
TOLLIP-AS1	ENSG00000255153	0	0.555871	0	0.637722	0.637722
R3HCC1L	ENSG00000166024	3.99553	6.77066	2.32064	2.95804	0.637398
RWDD3	ENSG00000122481	3.15267	5.45818	2.05404	2.69113	0.637089
SUCLA2	ENSG00000136143	15.9029	25.2816	4.0792	4.71598	0.636783
ZBTB5	ENSG00000168795	0.049282	0.631406	0.0694025	0.706116	0.636713
SAMHD1	ENSG00000101347	3.43939	5.90123	2.15036	2.78685	0.636492
AREL1	ENSG00000119682	5.05388	8.40877	2.59786	3.23401	0.636147
DBNL	ENSG00000136279	2.54685	4.50758	1.82654	2.46142	0.634878
BMP2K	ENSG00000138756	2.58489	4.5655	1.84193	2.47651	0.634585
PMF1-BGLAP	ENSG00000260238	1.0547	2.18828	1.03893	1.67278	0.63385
AIF1	ENSG00000204472	38.9126	60.924	5.31877	5.95243	0.633652
DDX50	ENSG00000107625	29.5894	46.4487	4.93496	5.5683	0.633339
AC005083.1	ENSG00000233834	0.575816	1.44366	0.656099	1.28905	0.632946
MACC1	ENSG00000183742	0.886801	1.92251	0.915942	1.54721	0.631266
RNF13	ENSG00000082996	3.23643	5.55729	2.08285	2.7131	0.630249
STAMBP	ENSG00000124356	2.67292	4.6809	1.87693	2.50612	0.629194
DNTTIP2	ENSG00000067334	12.0932	19.2408	3.71075	4.3392	0.628446
FGFRL1	ENSG00000127418	1.23943	2.46128	1.16313	1.7913	0.628174
TRIM59	ENSG00000213186	0	0.544734	0	0.627358	0.627358
PCMT1	ENSG00000120265	16.269	25.6576	4.11011	4.73648	0.626367
RP11-171I2.4	ENSG00000271141	0	0.54346	0	0.626168	0.626168
RPA3	ENSG00000106399	9.13603	14.6402	3.34142	3.96719	0.625767
DCAKD	ENSG00000172992	2.51157	4.41846	1.81212	2.43788	0.625765
SLC28A3	ENSG00000197506	1.20434	2.40135	1.14035	1.76611	0.625758
TMEM208	ENSG00000168701	5.962	9.74021	2.7995	3.42495	0.62545
CCDC82	ENSG00000149231	5.63308	9.23216	2.72968	3.35504	0.625361
KLF6	ENSG00000067082	1.02039	2.11502	1.01463	1.63924	0.624606
RP1-80N2.3	ENSG00000261211	0	0.54122	0	0.624073	0.624073
RP11-705C15.2	ENSG00000256594	0.971183	2.03706	0.979062	1.60267	0.623612
SNAPC1	ENSG00000023608	3.1971	5.46564	2.06939	2.69279	0.623402
RP11-173A16.1	ENSG00000267560	0	0.540136	0	0.623058	0.623058
C12orf57	ENSG00000111678	3.02942	5.20538	2.01057	2.63352	0.622948
DUSP2	ENSG00000158050	3.23541	5.52037	2.0825	2.70495	0.622452
RAB3C	ENSG00000152932	1.89318	3.45396	1.53266	2.15509	0.622431
RP11-274B21.10	ENSG00000271553	0	0.539224	0	0.622203	0.622203
RNASEH1-AS1	ENSG00000234171	3.50755	5.93778	2.17234	2.79447	0.622129
NDUFAF4	ENSG00000123545	10.3129	16.4111	3.4999	4.12193	0.622029
SNHG10	ENSG00000247092	0	0.53869	0	0.621702	0.621702
C10orf76	ENSG00000120029	5.49516	8.99033	2.69937	3.32053	0.621167
RP11-91G21.1	ENSG00000268129	0.247861	0.918287	0.319457	0.939819	0.620361
VIPAS39	ENSG00000151445	2.76857	4.79234	1.91402	2.53415	0.62013
RAB37	ENSG00000172794	0.11416	0.712446	0.155957	0.776058	0.620101
RP11-48B3.5	ENSG00000251867	0	0.53694	0	0.620061	0.620061
CTD-2373J6.1	ENSG00000260871	0.080224	0.660221	0.111331	0.731375	0.620045
ARHGAP1	ENSG00000175220	3.82343	6.41267	2.27006	2.88999	0.619933
CNST	ENSG00000162852	2.73599	4.74101	1.90149	2.52131	0.619814
CCDC90B	ENSG00000137500	3.5247	5.94941	2.17782	2.79689	0.619068
HNRNPC	ENSG00000092199	64.7331	99.9149	6.03855	6.657	0.618447
ACVR1B	ENSG00000135503	3.09875	5.29219	2.03518	2.65356	0.618378
TIGAR	ENSG00000078237	0.624546	1.49367	0.700037	1.31827	0.618235
OIP5-AS1	ENSG00000247556	1.92026	3.48192	1.5461	2.16412	0.618021
GSPT1	ENSG00000103342	23.5355	36.6477	4.6168	5.23449	0.617691
ECT2	ENSG00000114346	14.1677	22.2692	3.92293	4.54035	0.617425
TACO1	ENSG00000136463	5.31192	8.67942	2.65808	3.27492	0.616843
NDUFAF2	ENSG00000164182	19.7641	30.8248	4.37602	4.99208	0.616059
CEP152	ENSG00000103995	5.70613	9.27439	2.74548	3.36098	0.615501
FAAP24	ENSG00000131944	0.697068	1.5989	0.763044	1.3779	0.614856
PAN3	ENSG00000152520	10.159	16.0886	3.48013	4.09496	0.614832
TRIM13	ENSG00000204977	1.99249	3.58104	1.58135	2.19567	0.614329
RAD50	ENSG00000113522	7.32594	11.7424	3.05761	3.67156	0.613946
CREB3	ENSG00000107175	2.69745	4.65763	1.88653	2.5002	0.613667
BICD2	ENSG00000185963	6.98405	11.2145	2.99712	3.61052	0.613397
DCAF6	ENSG00000143164	4.73473	7.77239	2.51972	3.13297	0.613246
ARAP1-AS1	ENSG00000256007	0	0.52957	0	0.613126	0.613126
PHF3	ENSG00000118482	6.50003	10.4661	2.9069	3.5193	0.612406
HCFC1R1	ENSG00000103145	3.52093	5.90955	2.17662	2.78859	0.611973
TNPO3	ENSG00000064419	21.7658	33.7594	4.5088	5.11933	0.61053
HK1	ENSG00000156515	1.09535	2.1984	1.06719	1.67735	0.610159
ITPKB	ENSG00000143772	1.64919	3.04366	1.40555	2.01566	0.610109
OBFC1	ENSG00000107960	4.16859	6.88694	2.36977	2.97947	0.609694
RP11-560J1.2	ENSG00000271888	0	0.525132	0	0.608934	0.608934
SNX13	ENSG00000071189	1.58972	2.94751	1.3728	1.98094	0.608143
NUB1	ENSG00000013374	6.35129	10.2045	2.878	3.48601	0.608013
APOPT1	ENSG00000256053	1.8901	3.40332	1.53112	2.13859	0.607471
BTN3A2	ENSG00000186470	1.92178	3.45052	1.54685	2.15397	0.607126
AF196972.9	ENSG00000224292	0	0.522765	0	0.606693	0.606693
RP11-973D8.5	ENSG00000273973	0	0.522102	0	0.606065	0.606065
CMAS	ENSG00000111726	21.7731	33.647	4.50926	5.11466	0.605403
C9orf78	ENSG00000136819	9.09391	14.3559	3.33541	3.94072	0.605306
RP5-1085F17.3	ENSG00000260257	2.00618	3.57099	1.58793	2.19251	0.604575
MRPL18	ENSG00000112110	23.8993	36.8356	4.63803	5.24167	0.603639
RP11-259G18.3	ENSG00000262539	0	0.518767	0	0.602901	0.602901
S100A4	ENSG00000196154	67.8405	103.545	6.10519	6.70798	0.602792
TFPT	ENSG00000105619	6.21077	9.94735	2.85015	3.45251	0.602357
FAM192A	ENSG00000172775	8.1357	12.8685	3.19151	3.79374	0.602225
RP5-994D16.3	ENSG00000234917	0.197166	0.817255	0.259623	0.861761	0.602138
DYNLT3	ENSG00000165169	2.7184	4.63607	1.89468	2.49469	0.600008
FCGR1B	ENSG00000198019	0.50611	1.28265	0.590827	1.19071	0.599884
RNF138P1	ENSG00000250853	0	0.515551	0	0.599842	0.599842
CCDC18	ENSG00000122483	3.9676	6.52859	2.31255	2.91238	0.599832
KCTD7	ENSG00000243335	0.295003	0.96199	0.372956	0.972318	0.599362
STT3B	ENSG00000163527	62.0992	94.597	5.97955	6.57889	0.599342
SLC26A2	ENSG00000155850	5.12183	8.27361	2.61396	3.21313	0.599168
SLC25A22	ENSG00000177542	3.17783	5.32859	2.06276	2.66188	0.59913
U3	ENSG00000200693	0	0.514587	0	0.598924	0.598924
SMU1	ENSG00000122692	13.9041	21.5731	3.89763	4.49653	0.5989
RP11-1000B6.5	ENSG00000244952	0.250016	0.892325	0.321947	0.92016	0.598213
GMEB1	ENSG00000162419	0.828271	1.76736	0.87048	1.46851	0.59803
TRMT5	ENSG00000126814	4.04593	6.63575	2.33512	2.93277	0.597649
CTD-2035E11.5	ENSG00000272144	0	0.5132	0	0.597603	0.597603
AC017104.3	ENSG00000281035	0.90132	1.87656	0.927001	1.52434	0.597343
UBALD2	ENSG00000185262	3.9333	6.46338	2.30255	2.89983	0.597276
CTD-2653M23.3	ENSG00000272103	0	0.512215	0	0.596663	0.596663
FAM217B	ENSG00000196227	7.64742	12.0691	3.11227	3.70809	0.595823
ARL5A	ENSG00000162980	5.20283	8.36901	2.63293	3.2279	0.59497
SUCO	ENSG00000094975	2.06949	3.63454	1.618	2.21243	0.594425
RP11-298I3.1	ENSG00000257285	0.375193	1.07633	0.459634	1.05404	0.594401
SCFD2	ENSG00000184178	3.76525	6.18806	2.25255	2.8456	0.59305
PBDC1	ENSG00000102390	2.5144	4.29956	1.81328	2.40587	0.592596
ST3GAL6	ENSG00000064225	3.24399	5.39667	2.08542	2.67732	0.5919
COQ4	ENSG00000167113	1.57821	2.88587	1.36637	1.95824	0.591867
PCBD1	ENSG00000166228	1.08205	2.1373	1.058	1.64952	0.59152
IFT74	ENSG00000096872	5.70499	9.10247	2.74523	3.33664	0.591401
STRN3	ENSG00000196792	4.10498	6.68993	2.35191	2.94297	0.591065
EBNA1BP2	ENSG00000117395	19.8384	30.377	4.38117	4.97163	0.590461
BCCIP	ENSG00000107949	18.8543	28.8928	4.31138	4.90173	0.590347
BCL2A1	ENSG00000140379	1.29482	2.45452	1.19838	1.78849	0.590105
CTC-490E21.11	ENSG00000279108	0	0.504757	0	0.589531	0.589531
MIR6771	ENSG00000274969	0.005433	0.512729	0.00781695	0.597154	0.589337
SSH2	ENSG00000141298	1.85763	3.29905	1.51482	2.10402	0.589203
CTSB	ENSG00000164733	4.20963	6.83546	2.38118	2.97002	0.588835
HAUS6P3	ENSG00000235454	1.74498	3.12752	1.45679	2.04527	0.58848
RP11-574K11.24	ENSG00000279088	0	0.503385	0	0.588215	0.588215
AC007292.7	ENSG00000269425	0	0.50306	0	0.587903	0.587903
C9orf85	ENSG00000155621	0.232825	0.8525	0.301968	0.889473	0.587505
CAND1	ENSG00000111530	15.4482	23.7132	4.03986	4.62721	0.587352
RP11-321E2.4	ENSG00000249662	0.0809454	0.62401	0.112294	0.69956	0.587267
PPP1R3B	ENSG00000173281	0.63934	1.46083	0.713115	1.29914	0.586027
GNPAT	ENSG00000116906	20.0896	30.6507	4.39846	4.98416	0.585707
ZCCHC17	ENSG00000121766	11.108	17.1663	3.59789	4.1832	0.58531
SOAT1	ENSG00000057252	4.52546	7.28741	2.46609	3.05092	0.584826
PDE4A	ENSG00000065989	3.94891	6.42194	2.30711	2.8918	0.584685
MAT2B	ENSG00000038274	7.61513	11.9181	3.10687	3.69133	0.584454
NDC80	ENSG00000080986	8.39861	13.0784	3.23245	3.81541	0.582967
PTPN11	ENSG00000179295	24.5735	37.2958	4.67658	5.25912	0.582538
RPL4P4	ENSG00000229638	4.38522	7.06375	2.42901	3.01145	0.582444
ROPN1L	ENSG00000145491	0.310861	0.96214	0.390515	0.972428	0.581913
HIST1H2BG	ENSG00000273802	7.69355	12.0118	3.11995	3.70175	0.581809
ZNF410	ENSG00000119725	4.29413	6.92133	2.40439	2.98574	0.581349
DDX5	ENSG00000108654	47.1755	71.0692	5.59023	6.17131	0.581083
ERGIC2	ENSG00000087502	8.2646	12.8587	3.21173	3.79272	0.580993
RPSAP54	ENSG00000213621	2.27277	3.89501	1.71051	2.29131	0.580801
H2AFX	ENSG00000188486	20.7398	31.5092	4.44227	5.02277	0.580506
IFI16	ENSG00000163565	2.69102	4.51914	1.88402	2.46444	0.580424
SCAMP4	ENSG00000227500	4.94165	2.97267	2.57086	1.99011	-0.580753
NPAS1	ENSG00000130751	1.99475	1.00185	1.58243	1.00133	-0.5811
SRM	ENSG00000116649	81.3093	54.0008	6.36298	5.78138	-0.581604
ADCY9	ENSG00000162104	2.48029	1.32478	1.79921	1.21709	-0.582113
POFUT2	ENSG00000186866	2.21298	1.14458	1.68391	1.10069	-0.583217
SPRTN	ENSG00000010072	2.17512	1.11879	1.66681	1.08324	-0.583568
CETN2	ENSG00000147400	9.51786	6.01712	3.39477	2.81088	-0.58389
RP11-402D21.2	ENSG00000272817	0.612151	0.07524	0.688987	0.104659	-0.584328
NUP50-AS1	ENSG00000226328	0.831303	0.221282	0.87287	0.288396	-0.584474
KEAP1	ENSG00000079999	44.8844	29.5979	5.51993	4.93536	-0.584569
NPEPL1	ENSG00000215440	1.24202	0.49508	1.1648	0.580223	-0.584579
GPR137	ENSG00000173264	3.27063	1.84758	2.09445	1.50973	-0.584714
RP11-203J24.9	ENSG00000257524	1.13329	0.42235	1.09308	0.508277	-0.584801
CLPTM1	ENSG00000104853	9.7404	6.15966	3.42498	2.83989	-0.585086
ATXN2L	ENSG00000168488	33.2542	21.8204	5.09821	4.51225	-0.585953
LINC01311	ENSG00000260924	0.501164	0	0.586082	0	-0.586082
E2F5	ENSG00000133740	4.33171	2.55095	2.4146	1.8282	-0.586395
MYPOP	ENSG00000176182	11.6985	7.45716	3.66658	3.08017	-0.58641
RBM12	ENSG00000244462	15.912	10.2632	4.07998	3.49355	-0.586428
CCDC106	ENSG00000173581	2.54408	1.36008	1.82541	1.23884	-0.586574
PRPS2	ENSG00000101911	5.86999	3.57331	2.78031	2.19324	-0.587069
AOC1	ENSG00000002726	0.979248	0.317345	0.984952	0.397633	-0.587319
SLC25A25	ENSG00000148339	2.95143	1.62969	1.98238	1.39489	-0.587483
CDAN1	ENSG00000140326	7.10868	4.39623	3.01947	2.43195	-0.587515
PRG2	ENSG00000186652	109.849	72.7666	6.79245	6.2049	-0.587549
TMEM55A	ENSG00000155099	4.49826	2.65887	2.45897	1.8714	-0.587576
TOR4A	ENSG00000198113	11.4186	7.26365	3.63443	3.04678	-0.58765
MAU2	ENSG00000129933	6.34411	3.8867	2.87659	2.28886	-0.587727
CDK2	ENSG00000123374	13.04	8.34106	3.81147	3.22359	-0.587885
ZNF114	ENSG00000178150	2.45945	1.3016	1.79054	1.20264	-0.587906
RBM12B	ENSG00000183808	2.86223	1.56938	1.94943	1.36142	-0.588012
SCARNA8	ENSG00000251733	2.06541	1.03859	1.61608	1.02757	-0.58851
SLC22A31	ENSG00000259803	1.25809	0.501265	1.17511	0.586179	-0.588927
GPX1	ENSG00000233276	1.79693	0.859386	1.48385	0.894826	-0.589019
VWA8	ENSG00000102763	7.98372	4.97166	3.16731	2.57813	-0.589181
RP9P	ENSG00000205763	2.75843	1.49797	1.91013	1.32076	-0.589374
RP11-265E18.1	ENSG00000272905	0.504842	0	0.589612	0	-0.589612
MRPS11	ENSG00000181991	4.43126	2.60856	2.44129	1.85142	-0.589863
PHRF1	ENSG00000070047	15.6162	10.0392	4.05452	3.46457	-0.589948
CFL1P5	ENSG00000213830	0.776711	0.179955	0.829209	0.238732	-0.590477
S100P	ENSG00000163993	3.89823	2.25286	2.29226	1.70171	-0.590551
FAM168A	ENSG00000054965	1.14227	0.422302	1.09914	0.508227	-0.590912
MPV17L2	ENSG00000254858	6.59407	4.04115	2.92487	2.33375	-0.591122
RNA5-8S5	ENSG00000277739	9.38081	5.89065	3.37585	2.78464	-0.591206
KANSL1-AS1	ENSG00000214401	0.528486	0.0145404	0.612103	0.0208263	-0.591277
CTCF	ENSG00000102974	25.1003	16.324	4.70599	4.1147	-0.591291
RGS14	ENSG00000169220	5.77968	3.49939	2.76122	2.16973	-0.591488
NRSN2-AS1	ENSG00000225377	0.909315	0.267099	0.933056	0.341529	-0.591527
MIR7111	ENSG00000276712	1.26118	0.500582	1.17708	0.585522	-0.591556
CD82	ENSG00000085117	6.52231	3.99073	2.91118	2.31925	-0.591924
ZNF597	ENSG00000167981	1.70539	0.794745	1.43584	0.843779	-0.592058
PAK4	ENSG00000130669	2.35936	1.22832	1.74819	1.15595	-0.592234
TEAD3	ENSG00000007866	1.53356	0.680425	1.34116	0.748826	-0.592339
SNHG7	ENSG00000233016	7.94038	4.92683	3.16034	2.56726	-0.593077
PPP1R15A	ENSG00000087074	4.39457	2.57372	2.43151	1.83743	-0.594082
NDUFS7	ENSG00000115286	3.85622	2.21688	2.27983	1.68566	-0.59417
MECP2	ENSG00000169057	2.00506	0.990258	1.58739	0.992955	-0.594438
AC092301.3	ENSG00000269148	1.52517	0.672363	1.33638	0.741888	-0.594493
MAPK7	ENSG00000166484	2.75042	1.48343	1.90705	1.31233	-0.594721
SLC10A3	ENSG00000126903	3.65296	2.08102	2.21815	1.62341	-0.594742
MAP3K11	ENSG00000173327	5.21976	3.11715	2.63686	2.04165	-0.595213
AC073046.25	ENSG00000235499	2.19903	1.11753	1.67763	1.08238	-0.595251
SQSTM1	ENSG00000161011	10.9369	6.89866	3.57735	2.98161	-0.595745
PNRC1	ENSG00000146278	10.7341	6.76427	3.55263	2.95685	-0.595779
CTD-2649C14.2	ENSG00000274460	0.511392	0	0.595878	0	-0.595878
ORC6	ENSG00000091651	8.84735	5.51534	3.29974	2.70384	-0.595896
SBF1	ENSG00000100241	12.2145	7.73489	3.72405	3.12679	-0.597265
EMID1	ENSG00000186998	2.52439	1.32911	1.81737	1.21978	-0.597592
CAMKK1	ENSG00000004660	0.976724	0.306124	0.983111	0.385292	-0.597819
TMUB1	ENSG00000164897	7.88183	4.86515	3.15086	2.55217	-0.598688
C7orf55	ENSG00000164898	4.01481	2.31075	2.3262	1.72716	-0.59904
SAP30	ENSG00000164105	6.66498	4.06001	2.93828	2.33914	-0.59914
APBA3	ENSG00000011132	1.61312	0.724544	1.38577	0.786215	-0.599557
GSTM4	ENSG00000168765	4.06538	2.34267	2.34067	1.741	-0.599668
VIM	ENSG00000026025	115.589	75.9105	6.86529	6.26511	-0.600183
HLX	ENSG00000136630	1.43456	0.60597	1.28366	0.683445	-0.600217
ABTB2	ENSG00000166016	2.26689	1.15489	1.70792	1.10761	-0.600302
SMARCC2	ENSG00000139613	11.3853	7.16714	3.63056	3.02983	-0.600726
OSM	ENSG00000099985	0.966335	0.296289	0.975509	0.374388	-0.601121
AGA	ENSG00000038002	2.72479	1.45512	1.89716	1.29579	-0.601365
C11orf71	ENSG00000180425	0.534415	0.0112439	0.617688	0.016131	-0.601557
EP300	ENSG00000100393	8.38297	5.1807	3.23004	2.62777	-0.602274
TNRC18	ENSG00000182095	25.4969	16.4499	4.72775	4.12515	-0.602603
BCL3	ENSG00000069399	0.623053	0.0685299	0.69871	0.0956272	-0.603083
TRPT1	ENSG00000149743	4.66756	2.7293	2.50273	1.8989	-0.603822
GORASP1	ENSG00000114745	2.45509	1.27332	1.78872	1.1848	-0.603923
TRAF7	ENSG00000131653	28.9921	18.7233	4.90651	4.30183	-0.60468
TRABD	ENSG00000170638	9.74607	6.06595	3.42574	2.82088	-0.604853
CEP85	ENSG00000130695	8.78807	5.43439	3.29102	2.6858	-0.60522
ZFR	ENSG00000056097	39.5633	25.6647	5.3421	4.73686	-0.605247
ZNF282	ENSG00000170265	8.73429	5.39879	3.28308	2.6778	-0.605277
PRRT4	ENSG00000224940	4.46042	2.58874	2.44901	1.84348	-0.605533
SIGMAR1	ENSG00000147955	70.5138	46.0005	6.16015	5.5546	-0.605547
SH3BP5	ENSG00000131370	6.43235	3.88221	2.89382	2.28753	-0.606284
XXbac-B562F10.12	ENSG00000277971	0.593752	0.04625	0.672427	0.0652276	-0.6072
DCXR	ENSG00000169738	25.0521	16.0982	4.70333	4.09577	-0.60756
RAF1	ENSG00000132155	12.5262	7.87637	3.75768	3.14997	-0.607713
MRPL19	ENSG00000115364	14.1939	8.9634	3.92542	3.31664	-0.608783
EEPD1	ENSG00000122547	1.93551	0.924483	1.55361	0.944471	-0.60914
PLEC	ENSG00000178209	10.7848	6.72417	3.55886	2.94938	-0.609479
PUS7L	ENSG00000129317	5.48452	3.24872	2.697	2.08703	-0.609972
AP001432.14	ENSG00000242553	0.526909	0	0.610614	0	-0.610614
BCKDHA	ENSG00000248098	6.12985	3.66882	2.83387	2.22306	-0.610813
SEC14L1	ENSG00000129657	2.9515	1.58753	1.9824	1.37158	-0.610826
LTB4R2	ENSG00000213906	0.996038	0.306964	0.997139	0.386219	-0.61092
SNORD41	ENSG00000209702	0.987162	0.300742	0.990709	0.379335	-0.611375
BCL2L11	ENSG00000153094	4.09804	2.33644	2.34994	1.73831	-0.611634
AP1AR	ENSG00000138660	6.33675	3.80082	2.87514	2.26328	-0.611861
LUZP1	ENSG00000169641	5.4239	3.20217	2.68345	2.07114	-0.612312
TMEM206	ENSG00000065600	5.1173	3.00116	2.6129	2.00042	-0.612477
SNORA33	ENSG00000200534	5.41057	3.19206	2.68045	2.06766	-0.612792
SSH3	ENSG00000172830	1.13138	0.393515	1.09179	0.478729	-0.613058
CYB561D2	ENSG00000114395	2.92927	1.56827	1.97426	1.3608	-0.613464
snoU2_19	ENSG00000201592	0.530327	0	0.61384	0	-0.61384
TFDP1	ENSG00000198176	73.7565	47.847	6.22413	5.6102	-0.61393
SLC29A1	ENSG00000112759	27.3735	17.5258	4.82647	4.21146	-0.615007
MIR6851	ENSG00000275651	0.750177	0.142173	0.807501	0.191781	-0.61572
IGSF8	ENSG00000162729	8.03337	4.89468	3.17526	2.55941	-0.615852
NRBF2	ENSG00000148572	17.8009	11.2461	4.23273	3.61425	-0.618479
TXNDC12	ENSG00000117862	23.3079	14.8311	4.60335	3.98469	-0.618661
STAG3L5P-PVRIG2P-PILRB	ENSG00000272752	5.61832	3.30812	2.72647	2.10706	-0.619407
BID	ENSG00000015475	6.25653	3.72167	2.85928	2.2393	-0.619983
DYNC1H1	ENSG00000197102	24.6616	15.6945	4.68154	4.0613	-0.620244
ATP6V1C2	ENSG00000143882	1.14993	0.398138	1.10429	0.483507	-0.620781
EXOSC5	ENSG00000077348	12.3442	7.67767	3.73814	3.11731	-0.620828
WDR83OS	ENSG00000105583	19.9309	12.6099	4.38756	3.76659	-0.620972
MPO	ENSG00000005381	1135.08	737.601	10.1498	9.52865	-0.621194
SSBP4	ENSG00000130511	11.3457	7.02548	3.62594	3.00459	-0.621352
INHBE	ENSG00000139269	0.561964	0.0152809	0.643361	0.0218789	-0.621483
ZNF736	ENSG00000234444	1.73498	0.777676	1.45153	0.829993	-0.62154
CBX2	ENSG00000173894	3.40944	1.86518	2.14059	1.51863	-0.621969
TUBB4A	ENSG00000104833	1.91256	0.892523	1.54229	0.920311	-0.621976
BPNT1	ENSG00000162813	9.34161	5.71725	3.37039	2.74787	-0.622518
TSC22D4	ENSG00000166925	12.8977	8.02627	3.79678	3.17413	-0.622649
ADAM17	ENSG00000151694	9.09276	5.55395	3.33525	2.71236	-0.622884
SEPT14P13	ENSG00000224813	0.540285	0	0.623197	0	-0.623197
CDIPT	ENSG00000103502	4.66602	2.67824	2.50234	1.87901	-0.623322
KLHL21	ENSG00000162413	8.0298	4.86125	3.17469	2.55121	-0.623485
DPH1	ENSG00000108963	2.9701	1.5754	1.98917	1.3648	-0.624376
UBE2D3	ENSG00000109332	13.3333	8.29775	3.8413	3.21688	-0.624413
ZNF619	ENSG00000177873	0.815691	0.177803	0.860519	0.236098	-0.624421
EXOC7	ENSG00000182473	8.16387	4.93636	3.19596	2.56958	-0.62638
INPP5E	ENSG00000148384	3.7651	2.0845	2.2525	1.62504	-0.627469
DUSP16	ENSG00000111266	1.16423	0.400706	1.11386	0.486154	-0.627701
LINC00461	ENSG00000245526	0.65313	0.069529	0.7252	0.0969756	-0.628225
RP11-1348G14.5	ENSG00000260796	0.739091	0.12492	0.798333	0.169822	-0.628511
RNPEP	ENSG00000176393	19.6476	12.353	4.3679	3.73909	-0.628812
TNKS1BP1	ENSG00000149115	9.70993	5.92454	3.42088	2.79172	-0.62916
REEP3	ENSG00000165476	16.5484	10.3443	4.13327	3.5039	-0.629366
PANK1	ENSG00000152782	3.89127	2.15971	2.29021	1.65979	-0.630418
PER1	ENSG00000179094	3.9052	2.16796	2.29431	1.66355	-0.630758
ZNF321P	ENSG00000213801	0.549452	0	0.631758	0	-0.631758
CTD-2609K8.3	ENSG00000255165	0.549829	0	0.632109	0	-0.632109
RP13-516M14.10	ENSG00000275888	1.2384	0.443352	1.16247	0.529423	-0.633045
GALNT2	ENSG00000143641	9.77498	5.94773	3.42961	2.79654	-0.633072
CIC	ENSG00000079432	4.43168	2.50056	2.4414	1.80759	-0.633811
EMILIN2	ENSG00000132205	6.46732	3.81234	2.90059	2.26674	-0.633852
ZDHHC18	ENSG00000204160	5.65481	3.28796	2.7344	2.10029	-0.634107
PIK3CD	ENSG00000171608	19.4602	12.1813	4.35475	3.72042	-0.63432
STX2	ENSG00000111450	2.14137	1.02367	1.65139	1.01697	-0.634422
CALHM2	ENSG00000138172	1.30564	0.48495	1.20516	0.570415	-0.63475
TWF2	ENSG00000247596	35.3932	22.4373	5.1856	4.55073	-0.634863
DNASE1L2	ENSG00000167968	0.769935	0.139819	0.823696	0.188805	-0.634892
RNU6-762P	ENSG00000252916	0.553344	0	0.635377	0	-0.635377
STK19B	ENSG00000250535	1.05216	0.321111	1.03715	0.401752	-0.635394
PHAX	ENSG00000164902	9.80846	5.9575	3.43409	2.79857	-0.635519
KIAA0556	ENSG00000047578	1.61865	0.685527	1.38882	0.7532	-0.635625
DUSP7	ENSG00000164086	9.3338	5.65096	3.3693	2.73356	-0.635737
SNAPC2	ENSG00000104976	8.77769	5.29225	3.28949	2.65358	-0.635917
SCMH1	ENSG00000010803	13.4244	8.28222	3.85044	3.21447	-0.635974
ITGAE	ENSG00000083457	1.79374	0.797493	1.4822	0.845986	-0.636211
EXOC5	ENSG00000070367	7.07293	4.19403	3.01309	2.37685	-0.636237
WDR89	ENSG00000140006	0.938961	0.247429	0.955284	0.318957	-0.636326
FANCG	ENSG00000221829	14.7771	9.14932	3.97976	3.34331	-0.636451
ZFPL1	ENSG00000162300	5.84924	3.40303	2.77594	2.1385	-0.637448
HOXA1	ENSG00000105991	2.14462	1.02028	1.65288	1.01456	-0.638327
PCGF3	ENSG00000185619	3.25448	1.73228	2.08898	1.45011	-0.638878
ETV4	ENSG00000175832	12.4349	7.625	3.74792	3.10852	-0.639392
RP11-395G23.3	ENSG00000254615	1.06181	0.323313	1.04391	0.404154	-0.639761
IDH3A	ENSG00000166411	17.3947	10.8056	4.20122	3.5614	-0.639819
UCKL1	ENSG00000198276	7.69966	4.58278	3.12096	2.48098	-0.639975
RP11-98I9.4	ENSG00000228506	1.47309	0.58699	1.30632	0.666293	-0.640024
NDUFS8	ENSG00000110717	11.3289	6.90781	3.62398	2.98328	-0.640698
SLC7A2	ENSG00000003989	11.6092	7.08648	3.6564	3.01551	-0.640892
FASN	ENSG00000169710	105.312	67.1235	6.73215	6.09008	-0.642073
TMEM115	ENSG00000126062	12.3114	7.52609	3.73459	3.09188	-0.642708
PARP12	ENSG00000059378	1.92058	0.866538	1.54625	0.900365	-0.645888
DBNDD1	ENSG00000003249	2.73341	1.38596	1.9005	1.25457	-0.645925
HDHD3	ENSG00000119431	1.41252	0.541761	1.27054	0.624579	-0.645963
RAB5C	ENSG00000108774	39.245	24.7148	5.33074	4.68453	-0.64621
NTNG2	ENSG00000196358	6.38838	3.71932	2.88526	2.23858	-0.646677
MIR6762	ENSG00000274822	0.566519	0	0.647562	0	-0.647562
TIGD5	ENSG00000179886	1.89548	0.848218	1.5338	0.886135	-0.647667
CYBB	ENSG00000165168	41.9545	26.4145	5.42474	4.77687	-0.647869
UPF3AP1	ENSG00000226478	0.567101	0	0.648098	0	-0.648098
RP11-385F5.4	ENSG00000230325	0.914195	0.220766	0.936738	0.287787	-0.648951
PVRL2	ENSG00000130202	2.07807	0.962971	1.62203	0.973039	-0.648988
MIR6873	ENSG00000274694	0.923208	0.226293	0.943515	0.294304	-0.649211
CEBPD	ENSG00000221869	0.57052	0	0.651242	0	-0.651242
PGS1	ENSG00000087157	6.11891	3.53063	2.83166	2.17971	-0.651945
ZNF618	ENSG00000157657	1.35335	0.497307	1.23472	0.58237	-0.652345
TET3	ENSG00000187605	7.56307	4.44737	3.09813	2.44556	-0.652569
HTRA3	ENSG00000170801	5.26983	2.98739	2.64843	1.99545	-0.65298
DNAAF5	ENSG00000164818	8.26364	4.88984	3.21158	2.55823	-0.65335
DNTTIP1	ENSG00000101457	15.4479	9.45701	4.03983	3.3864	-0.653432
LINC01481	ENSG00000257815	0.599563	0.0155335	0.677678	0.0222378	-0.65544
SNORA63	ENSG00000201229	0.575418	0	0.655735	0	-0.655735
TRAPPC6A	ENSG00000007255	5.09664	2.86631	2.60801	1.95096	-0.657056
FBRSL1	ENSG00000112787	13.8035	8.38419	3.88787	3.23023	-0.657639
PTER	ENSG00000165983	4.24324	2.32243	2.39046	1.73224	-0.65822
ATG9A	ENSG00000198925	3.49984	1.84883	2.16987	1.51037	-0.659502
MED4	ENSG00000136146	23.235	14.3382	4.59902	3.93906	-0.659958
PEX10	ENSG00000157911	1.37152	0.500845	1.24581	0.585775	-0.660034
NOTCH1	ENSG00000148400	3.96721	2.14252	2.31244	1.65192	-0.660516
AHRR	ENSG00000063438	17.0878	10.4396	4.17695	3.51597	-0.660979
USP19	ENSG00000172046	16.1349	9.83539	4.09887	3.43768	-0.661187
LARS2	ENSG00000011376	11.4287	6.85492	3.63561	2.9736	-0.662013
UBTD1	ENSG00000165886	6.13342	3.50683	2.83459	2.17211	-0.662481
CYC1	ENSG00000179091	46.9505	29.2942	5.58347	4.92097	-0.662506
FAM225A	ENSG00000231528	0.928544	0.218126	0.947512	0.284663	-0.662849
SCRIB	ENSG00000180900	12.3174	7.41105	3.73524	3.07229	-0.662954
TUBA8	ENSG00000183785	0.875788	0.184574	0.907497	0.244368	-0.663129
WDR20	ENSG00000140153	1.68314	0.693377	1.42392	0.759903	-0.664018
CST3	ENSG00000101439	2.55755	1.24458	1.83089	1.16645	-0.664438
ETHE1	ENSG00000105755	5.64177	3.18944	2.73157	2.06676	-0.66481
DDAH2	ENSG00000213722	12.5045	7.51059	3.75537	3.08926	-0.666107
STBD1	ENSG00000118804	0.618873	0.019616	0.69499	0.0280259	-0.666964
LPAR5	ENSG00000184574	0.74703	0.100183	0.804905	0.137744	-0.667161
GCDH	ENSG00000105607	9.98784	5.91446	3.45784	2.78962	-0.66822
TRAF4	ENSG00000076604	3.96597	2.12343	2.31207	1.64313	-0.668942
RP11-66D17.5	ENSG00000223356	0.81977	0.144413	0.863756	0.194608	-0.669148
LINC00265	ENSG00000188185	3.08147	1.5661	2.02909	1.35958	-0.669509
RIC1	ENSG00000107036	9.54159	5.62395	3.39802	2.72769	-0.670327
CTD-2318O12.1	ENSG00000278635	0.867627	0.173427	0.901206	0.230728	-0.670478
SLC52A2	ENSG00000185803	10.7993	6.41315	3.56063	2.89009	-0.67054
TMEM129	ENSG00000168936	6.91839	3.97255	2.98521	2.31399	-0.67122
RTEL1-TNFRSF6B	ENSG00000026036	1.50062	0.569127	1.32229	0.649962	-0.672324
TRPV2	ENSG00000187688	4.6027	2.51541	2.48612	1.81369	-0.672429
SUZ12	ENSG00000178691	20.5043	12.4909	4.42655	3.75392	-0.672635
REEP4	ENSG00000168476	21.438	13.0766	4.48787	3.81523	-0.672643
RNF44	ENSG00000146083	8.69458	5.08185	3.27718	2.60451	-0.672668
FAM24B	ENSG00000213185	1.11125	0.323273	1.07809	0.404111	-0.673983
RASSF3	ENSG00000153179	7.62597	4.40435	3.10869	2.43412	-0.674566
SC5D	ENSG00000109929	2.4293	1.1482	1.77792	1.10313	-0.674789
SF3B4	ENSG00000143368	34.0448	20.9377	5.13113	4.45534	-0.67579
SF3A2	ENSG00000104897	12.4472	7.41274	3.74923	3.07258	-0.676658
RP11-762H8.2	ENSG00000259562	0.601069	0	0.679035	0	-0.679036
AP001372.2	ENSG00000254837	0.615836	0.00889	0.692281	0.0127689	-0.679512
PREX1	ENSG00000124126	7.13415	4.07843	3.02399	2.34438	-0.679608
PKD1P5	ENSG00000254681	2.71956	1.32092	1.89513	1.21469	-0.680438
DNLZ	ENSG00000213221	1.76528	0.725407	1.46743	0.786937	-0.680488
MYC	ENSG00000136997	43.7618	26.9291	5.4842	4.8037	-0.680497
TOE1	ENSG00000132773	8.53261	4.94696	3.25287	2.57215	-0.68072
PKN3	ENSG00000160447	4.14685	2.20999	2.36369	1.68257	-0.681118
SDHAF4	ENSG00000154079	4.35036	2.3362	2.41963	1.73821	-0.681427
ZER1	ENSG00000160445	5.49779	3.05002	2.69995	2.01793	-0.68202
CDIP1	ENSG00000089486	1.60692	0.624362	1.38235	0.699874	-0.682475
WRNIP1	ENSG00000124535	10.3672	6.08028	3.50681	2.82381	-0.683003
CD79A	ENSG00000105369	1.01733	0.256228	1.01245	0.329099	-0.683348
AAK1	ENSG00000115977	2.05351	0.900859	1.61047	0.926651	-0.683817
USP21	ENSG00000143258	6.50314	3.67037	2.90749	2.22354	-0.683957
TOMM40	ENSG00000130204	18.8886	11.3774	4.31387	3.62964	-0.68423
SLC12A9	ENSG00000146828	6.90274	3.91694	2.98235	2.29776	-0.684591
TAF1C	ENSG00000103168	6.47625	3.65125	2.90232	2.21762	-0.684697
MFSD3	ENSG00000167700	5.71774	3.17549	2.74798	2.06195	-0.686029
SIRT6	ENSG00000077463	2.26709	1.02983	1.70801	1.02136	-0.686645
CCDC102A	ENSG00000135736	1.98156	0.852362	1.57607	0.889366	-0.686704
P2RX5	ENSG00000083454	0.808521	0.123265	0.85481	0.167698	-0.687112
IPO7	ENSG00000205339	76.3474	47.005	6.27328	5.58511	-0.688168
BRI3BP	ENSG00000184992	27.3973	16.6215	4.82768	4.13926	-0.688419
GPKOW	ENSG00000068394	8.20589	4.71164	3.20256	2.5139	-0.688652
FAM156A	ENSG00000268350	2.50063	1.17173	1.80761	1.11885	-0.688768
ELOVL1	ENSG00000066322	20.4213	12.2879	4.42097	3.73204	-0.68893
HDDC3	ENSG00000184508	3.61108	1.86006	2.20511	1.51604	-0.689061
LA16c-361A3.3	ENSG00000261207	0.6187	0.003785	0.694836	0.00545029	-0.689385
RASGRP2	ENSG00000068831	14.9372	8.87594	3.99432	3.30392	-0.690406
YIF1B	ENSG00000167645	6.99562	3.95378	2.99921	2.30853	-0.690678
NUDT22	ENSG00000149761	4.52909	2.42535	2.46704	1.77625	-0.690788
MID1IP1	ENSG00000165175	7.00341	3.95727	3.00061	2.30955	-0.691068
GALE	ENSG00000117308	2.62924	1.24764	1.85967	1.16841	-0.691256
JUND	ENSG00000130522	6.8992	3.88537	2.98171	2.28847	-0.693239
HMHA1	ENSG00000180448	7.95694	4.53694	3.16301	2.46909	-0.693917
PDZD11	ENSG00000120509	13.3188	7.84864	3.83984	3.14546	-0.694382
COL2A1	ENSG00000139219	5.59522	3.0721	2.72142	2.02577	-0.695648
RP11-1148L6.9	ENSG00000204620	0.651849	0.01983	0.724082	0.0283287	-0.695753
MFSD12	ENSG00000161091	5.44405	2.9782	2.68797	1.99211	-0.695853
ZKSCAN5	ENSG00000196652	2.96479	1.44703	1.98724	1.29103	-0.696214
SCAP	ENSG00000114650	17.3679	10.3287	4.19912	3.50191	-0.697203
RP11-17E13.2	ENSG00000272864	0.621396	0	0.697236	0	-0.697237
MBD6	ENSG00000166987	4.34434	2.2961	2.41801	1.72076	-0.697254
OGFRL1	ENSG00000119900	4.03962	2.10571	2.33332	1.63492	-0.698392
SNORD59A	ENSG00000207031	4.3309	2.28488	2.41438	1.71584	-0.698539
MBNL1	ENSG00000152601	23.7224	14.2313	4.62775	3.92897	-0.698778
ZNF71	ENSG00000197951	0.650478	0.0158479	0.722884	0.0226844	-0.7002
LLGL1	ENSG00000131899	4.62638	2.46001	2.49221	1.79078	-0.701432
COQ2	ENSG00000173085	7.30761	4.10847	3.05443	2.35289	-0.701543
MIR6729	ENSG00000276869	0.772337	0.089723	0.825653	0.123961	-0.701692
FIBCD1	ENSG00000130720	1.97449	0.827833	1.57264	0.870134	-0.702508
MFSD5	ENSG00000182544	0.868126	0.147701	0.901592	0.198747	-0.702845
PNPLA2	ENSG00000177666	14.9429	8.78988	3.99484	3.29129	-0.703553
TMEM192	ENSG00000170088	5.08946	2.73821	2.60631	1.90235	-0.703967
CFD	ENSG00000197766	3.10062	1.51702	2.03584	1.33172	-0.704126
FPGT	ENSG00000254685	0.860252	0.141759	0.895498	0.191258	-0.70424
MIR6747	ENSG00000276102	1.0298	0.245778	1.02134	0.317047	-0.704289
ZDHHC12	ENSG00000160446	8.82183	5.0226	3.29599	2.59039	-0.705605
TGFB1	ENSG00000105329	9.27733	5.30137	3.36139	2.65566	-0.705728
ZNF43	ENSG00000198521	0.93656	0.187364	0.953496	0.247763	-0.705733
RP11-927P21.4	ENSG00000265982	0.631794	0	0.706459	0	-0.706459
FLNA	ENSG00000196924	68.3091	41.4618	6.11497	5.40809	-0.706879
H2AFZ	ENSG00000164032	172.932	105.539	7.44238	6.73524	-0.707135
ZNF394	ENSG00000160908	2.23297	0.97935	1.69286	0.985027	-0.707834
GSE1	ENSG00000131149	5.06946	2.71535	2.60157	1.8935	-0.708071
RNASEK	ENSG00000219200	8.2759	4.67712	3.21349	2.50516	-0.708327
PTPRS	ENSG00000105426	3.1341	1.52876	2.04757	1.33843	-0.709144
TELO2	ENSG00000100726	13.8871	8.10493	3.89599	3.18665	-0.709348
HIST1H3J	ENSG00000197153	0.63525	0	0.709511	0	-0.709511
AK4	ENSG00000162433	7.34587	4.10242	3.06106	2.35118	-0.709881
GRN	ENSG00000030582	18.434	10.8769	4.28051	3.57009	-0.710423
UBXN6	ENSG00000167671	5.82541	3.16796	2.77092	2.05934	-0.711574
COX4I1	ENSG00000131143	30.3331	18.1308	4.96962	4.25783	-0.71179
LRRC37A17P	ENSG00000263142	2.15478	0.925763	1.65754	0.94543	-0.712111
RNH1	ENSG00000023191	12.409	7.18145	3.74513	3.03236	-0.712772
FBXO30	ENSG00000118496	4.5765	2.40208	2.47936	1.76642	-0.712943
RP11-262H14.5	ENSG00000229422	1.02099	0.231724	1.01507	0.300679	-0.714386
BAHCC1	ENSG00000266074	13.9273	8.09705	3.89988	3.1854	-0.714478
STARD4	ENSG00000164211	1.99363	0.824203	1.5819	0.867266	-0.714631
ZNF324B	ENSG00000249471	1.07438	0.263716	1.05268	0.337672	-0.71501
ASS1	ENSG00000130707	95.9892	58.0609	6.59975	5.88413	-0.71562
MIR1226	ENSG00000221585	1.3322	0.419903	1.22169	0.505792	-0.715902
DGKE	ENSG00000153933	2.5089	1.13581	1.81102	1.09478	-0.716238
RAB43	ENSG00000172780	2.20087	0.948006	1.67846	0.961998	-0.716466
CAMKK2	ENSG00000110931	6.24463	3.39765	2.85691	2.13673	-0.72018
RP11-338K17.6	ENSG00000278861	0.953608	0.185541	0.966141	0.245546	-0.720596
ZBTB22	ENSG00000236104	1.25328	0.36726	1.17203	0.451287	-0.720742
ESRRA	ENSG00000173153	17.883	10.4521	4.23902	3.51754	-0.721474
GOSR1	ENSG00000108587	3.45807	1.70327	2.15642	1.43471	-0.721713
FRMD8	ENSG00000126391	4.82091	2.52924	2.54124	1.81936	-0.721888
NELFB	ENSG00000188986	35.4486	21.0816	5.18779	4.46477	-0.723019
BTBD7	ENSG00000011114	4.91013	2.58047	2.56319	1.84015	-0.723039
DVL1	ENSG00000107404	15.2361	8.82894	4.02113	3.29704	-0.724093
BRICD5	ENSG00000182685	1.03599	0.232262	1.02573	0.301309	-0.724418
SLC39A6	ENSG00000141424	12.6615	7.26849	3.77205	3.04762	-0.724422
HIST2H3D	ENSG00000183598	0.653185	0	0.725248	0	-0.725248
RP11-486G15.2	ENSG00000271576	0.653197	0	0.725259	0	-0.725259
RP11-468E2.2	ENSG00000259522	12.2948	7.03979	3.73279	3.00716	-0.725635
SMN1	ENSG00000172062	18.22	10.6218	4.26453	3.53876	-0.72577
SNORD67	ENSG00000212135	2.01549	0.821747	1.59239	0.865323	-0.727069
LRR1	ENSG00000165501	13.3338	7.65809	3.84135	3.11405	-0.727302
CA2	ENSG00000104267	1.42281	0.463061	1.27668	0.54899	-0.727693
RP11-864I4.1	ENSG00000255508	18.1593	10.5694	4.25997	3.53224	-0.727726
CTD-3035K23.7	ENSG00000274565	0.656354	0	0.728011	0	-0.728011
SDCBP	ENSG00000137575	9.02766	5.05216	3.32591	2.59745	-0.728464
NUP210	ENSG00000132182	58.2575	34.7087	5.88893	5.1582	-0.730721
LINC00115	ENSG00000225880	0.659649	0	0.730878	0	-0.730878
SNORD19	ENSG00000222345	3.54844	1.73919	2.18537	1.45375	-0.731625
RP5-906C1.1	ENSG00000278231	0.660883	0	0.73195	0	-0.73195
RPS29	ENSG00000213741	22.6999	13.2569	4.56681	3.83358	-0.733224
RILPL2	ENSG00000150977	11.8101	6.69979	3.67921	2.94482	-0.734388
SKP2	ENSG00000145604	32.4036	19.0775	5.06193	4.32751	-0.734422
TBC1D24	ENSG00000162065	2.89911	1.34171	1.96314	1.22756	-0.735578
NABP2	ENSG00000139579	16.1524	9.29825	4.10034	3.36433	-0.736011
ZNF443	ENSG00000180855	0.858506	0.115009	0.894143	0.157055	-0.737088
MAP2K2	ENSG00000126934	9.95584	5.56724	3.45363	2.71529	-0.738339
MRPL4	ENSG00000105364	79.9827	47.5229	6.33954	5.60059	-0.73895
RNPS1P1	ENSG00000250896	5.21554	2.72264	2.63588	1.89633	-0.739554
PRR11	ENSG00000068489	14.0708	8.02124	3.91368	3.17333	-0.740356
TWIST1	ENSG00000122691	0.670985	0	0.740699	0	-0.740699
NEK7	ENSG00000151414	7.05982	3.82191	3.01075	2.2696	-0.741143
NCOA4	ENSG00000266412	88.8479	52.7476	6.48941	5.74813	-0.741284
RP11-43N16.4	ENSG00000279861	0.672078	0	0.741642	0	-0.741642
MIF	ENSG00000240972	155.921	92.833	7.29389	6.55202	-0.741871
FUT4	ENSG00000196371	4.04282	2.01198	2.33423	1.59071	-0.743517
LRP5	ENSG00000162337	12.6442	7.14124	3.77021	3.02525	-0.744965
RAB28	ENSG00000157869	8.35511	4.57865	3.22575	2.47992	-0.745839
MBOAT7	ENSG00000125505	6.83175	3.66932	2.96933	2.22321	-0.746121
LGALS3BP	ENSG00000108679	16.8471	9.6385	4.15762	3.41122	-0.746394
MEST	ENSG00000106484	13.6762	7.74473	3.87541	3.12841	-0.746993
CCDC25	ENSG00000147419	7.56986	4.10335	3.09927	2.35145	-0.747826
USP31	ENSG00000103404	1.28872	0.362094	1.19454	0.445826	-0.748714
GNPTG	ENSG00000090581	2.43522	1.04426	1.7804	1.03158	-0.748825
SP2	ENSG00000167182	5.26437	2.7266	2.64717	1.89786	-0.749308
VAV2	ENSG00000160293	3.8934	1.9094	2.29084	1.54072	-0.750112
ZNF598	ENSG00000167962	16.8475	9.59843	4.15765	3.40578	-0.751873
PLXND1	ENSG00000004399	9.20156	5.055	3.35072	2.59813	-0.752591
FAM72D	ENSG00000215784	5.45989	2.83289	2.69151	1.93843	-0.753079
LETM1	ENSG00000168924	24.7887	14.2971	4.68867	3.93519	-0.753475
GTF3C6	ENSG00000155115	69.5164	40.8281	6.13989	5.3864	-0.753486
HIST1H2BC	ENSG00000180596	18.9572	10.8276	4.31884	3.56409	-0.75475
MFSD10	ENSG00000109736	42.1605	24.5639	5.43164	4.67604	-0.755605
POLE4	ENSG00000115350	12.6292	7.07093	3.76863	3.01273	-0.755892
MFSD11	ENSG00000092931	2.60248	1.13176	1.84899	1.09205	-0.756946
SNORA51	ENSG00000271798	3.0371	1.38894	2.01332	1.25637	-0.756951
UBR4	ENSG00000127481	10.1733	5.60895	3.48198	2.72442	-0.757564
CTD-2369P2.12	ENSG00000267303	63.3757	37.0751	6.00844	5.25078	-0.757669
MFN2	ENSG00000116688	30.6067	17.6668	4.98216	4.2224	-0.759752
ZNF385D-AS1	ENSG00000225542	1.3308	0.376391	1.22083	0.46089	-0.759937
SCAMP1-AS1	ENSG00000245556	1.10839	0.24473	1.07614	0.315833	-0.76031
KCNAB2	ENSG00000069424	24.2883	13.9266	4.6604	3.89981	-0.760581
ZNF436	ENSG00000125945	0.825146	0.0768838	0.868012	0.106863	-0.76115
DUS3L	ENSG00000141994	18.2484	10.3561	4.26667	3.50539	-0.761272
IGF2R	ENSG00000197081	19.5589	11.1275	4.36169	3.60021	-0.761482
HBP1	ENSG00000105856	2.87273	1.28227	1.95335	1.19047	-0.76288
SIVA1	ENSG00000184990	7.11188	3.78015	3.02004	2.25706	-0.762979
ZNF805	ENSG00000204524	0.818825	0.0712724	0.863006	0.0993254	-0.763681
FAM120AOS	ENSG00000188938	2.4998	1.0606	1.80727	1.04307	-0.764206
LMF2	ENSG00000100258	7.56768	4.04348	3.0989	2.33442	-0.764486
MCAT	ENSG00000100294	4.42958	2.19592	2.44084	1.67623	-0.76461
MEGF6	ENSG00000162591	4.96008	2.50788	2.57533	1.8106	-0.764733
ADAT3	ENSG00000213638	0.712956	0.00749096	0.776488	0.0107669	-0.765721
RP11-1007O24.3	ENSG00000261423	0.700774	0	0.766191	0	-0.766191
IGF1R	ENSG00000140443	6.35203	3.31945	2.87814	2.11085	-0.767295
FLOT1	ENSG00000137312	8.11195	4.35115	3.18776	2.41985	-0.767912
CENPP	ENSG00000188312	2.25129	0.908919	1.70101	0.932756	-0.768254
RP11-439E19.10	ENSG00000260855	0.704156	0	0.769057	0	-0.769057
ITGA5	ENSG00000161638	19.2717	10.8937	4.34139	3.57212	-0.76927
RP11-543B16.1	ENSG00000234004	0.704806	0	0.769608	0	-0.769608
CD84	ENSG00000066294	1.30043	0.34795	1.2019	0.430767	-0.771134
TAB1	ENSG00000100324	4.52775	2.23876	2.46669	1.69544	-0.771252
MIR6515	ENSG00000274417	2.30176	0.933006	1.72324	0.950846	-0.77239
CTD-2547G23.4	ENSG00000274925	0.709011	0	0.773162	0	-0.773162
NAB2	ENSG00000166886	5.58349	2.85065	2.71885	1.9451	-0.773749
MS4A3	ENSG00000149516	18.6055	10.4587	4.29319	3.51837	-0.774821
ASXL2	ENSG00000143970	6.7566	3.53311	2.95542	2.1805	-0.774922
AKT1S1	ENSG00000204673	5.64473	2.88283	2.73221	1.95711	-0.775105
MIR1225	ENSG00000221656	0.71174	0	0.775464	0	-0.775464
SLC27A4	ENSG00000167114	12.252	6.73194	3.72814	2.95083	-0.777307
MIR6859-3	ENSG00000275449	0.890966	0.103289	0.919123	0.141811	-0.777313
SLC17A9	ENSG00000101194	13.5161	7.4622	3.85959	3.08103	-0.778553
AC016708.2	ENSG00000230076	0.716387	0	0.779375	0	-0.779375
TMBIM1	ENSG00000135926	5.20875	2.61667	2.6343	1.85466	-0.77964
C19orf70	ENSG00000174917	10.1694	5.506	3.48149	2.70177	-0.779715
FARSA	ENSG00000179115	89.9979	51.9933	6.50776	5.72774	-0.780023
PVR	ENSG00000073008	2.93907	1.29257	1.97785	1.19696	-0.780889
OAF	ENSG00000184232	25.7046	14.5272	4.73901	3.95673	-0.782288
ARID5A	ENSG00000196843	4.75978	2.34832	2.52601	1.74344	-0.782575
NRROS	ENSG00000174004	29.0472	16.465	4.90916	4.12639	-0.782765
ECH1	ENSG00000104823	21.6993	12.194	4.50457	3.72181	-0.782765
CDYL	ENSG00000153046	8.36046	4.44004	3.22658	2.44362	-0.782963
STAT5A	ENSG00000126561	8.63796	4.60077	3.26873	2.48563	-0.783102
BCL7B	ENSG00000106635	9.20795	4.93195	3.35162	2.56851	-0.783114
SCML2	ENSG00000102098	3.74865	1.75667	2.24752	1.46293	-0.784588
ZNF70	ENSG00000187792	0.77488	0.030266	0.827721	0.0430169	-0.784705
ZNF492	ENSG00000229676	0.804103	0.047215	0.851282	0.0665577	-0.784724
PACSIN3	ENSG00000165912	6.39759	3.29328	2.88706	2.10208	-0.784974
ABHD16A	ENSG00000204427	5.82219	2.95861	2.77023	1.98499	-0.78524
NAPRT	ENSG00000147813	3.40857	1.55769	2.14031	1.35484	-0.785467
IRF1	ENSG00000125347	2.46978	1.013	1.79484	1.00935	-0.785493
DTX3L	ENSG00000163840	4.61836	2.25127	2.49015	1.70101	-0.789143
TMEM150A	ENSG00000168890	2.44696	0.9942	1.78533	0.99581	-0.789516
RP1-232L22__B.1	ENSG00000178146	0.729631	0	0.790464	0	-0.790464
RP11-849F2.7	ENSG00000263809	1.91121	0.680696	1.54162	0.749059	-0.792558
FBXO46	ENSG00000177051	1.61913	0.511862	1.38909	0.596326	-0.792761
COMT	ENSG00000093010	9.15673	4.85089	3.34436	2.54866	-0.795707
GNAI2	ENSG00000114353	39.9015	22.5607	5.35408	4.55831	-0.795769
PKD1P6	ENSG00000250251	2.58726	1.06562	1.84288	1.04658	-0.796307
CH507-9B2.9	ENSG00000280433	1.09038	0.203002	1.06377	0.266639	-0.797128
IL17RE	ENSG00000163701	1.86584	0.648325	1.51896	0.721001	-0.797955
TMEM120B	ENSG00000188735	3.39981	1.5299	2.13744	1.33908	-0.798358
CLTB	ENSG00000175416	8.65254	4.54866	3.27091	2.47214	-0.79877
NUDT16L1	ENSG00000168101	11.3733	6.11035	3.62916	2.82992	-0.799241
RPSAP47	ENSG00000188856	0.740375	0	0.799398	0	-0.799398
ARSB	ENSG00000113273	5.31087	2.62358	2.65784	1.85742	-0.800422
DFFB	ENSG00000169598	2.26092	0.869607	1.70528	0.902735	-0.802545
AC007560.1	ENSG00000238165	0.746884	0	0.804784	0	-0.804784
EME2	ENSG00000197774	1.45856	0.406809	1.29782	0.492427	-0.805388
EID2B	ENSG00000176401	0.748549	0	0.806158	0	-0.806158
RP11-563H6.1	ENSG00000265936	0.749961	0	0.807323	0	-0.807323
ELMSAN1	ENSG00000156030	5.13089	2.50203	2.6161	1.80819	-0.807905
EMG1	ENSG00000126749	9.41895	4.95111	3.38114	2.57316	-0.80798
DCAF15	ENSG00000132017	15.8345	8.61536	4.07335	3.26534	-0.808008
PIEZO1	ENSG00000103335	24.1837	13.3807	4.65442	3.84606	-0.808358
HDAC5	ENSG00000108840	3.97664	1.84121	2.31517	1.5065	-0.808668
KCNH2	ENSG00000055118	6.59438	3.33527	2.92493	2.11612	-0.808813
ZBTB18	ENSG00000179456	0.80578	0.0308248	0.852622	0.0437991	-0.808823
SNX10	ENSG00000086300	13.5284	7.29228	3.8608	3.05177	-0.809033
CITED1	ENSG00000125931	1.80611	0.600837	1.48857	0.678827	-0.809743
HTT	ENSG00000197386	11.8588	6.33112	3.68469	2.87403	-0.810652
LZTS2	ENSG00000107816	1.79458	0.592375	1.48263	0.67118	-0.81145
TIGD7	ENSG00000140993	1.04066	0.162462	1.02903	0.217184	-0.811849
HSPG2	ENSG00000142798	5.15804	2.50783	2.62247	1.81058	-0.811894
SPNS1	ENSG00000169682	10.5909	5.60211	3.53492	2.72293	-0.811997
CD99	ENSG00000002586	10.2015	5.38017	3.48562	2.67359	-0.812027
HERC2	ENSG00000128731	13.4508	7.22895	3.85308	3.04071	-0.812371
DCTN6	ENSG00000104671	8.64611	4.48965	3.26995	2.45672	-0.813232
B4GALT7	ENSG00000027847	2.34347	0.901703	1.74135	0.927292	-0.814054
MIR6777	ENSG00000274111	1.45046	0.391464	1.29305	0.476604	-0.816451
MED22	ENSG00000148297	2.92776	1.23012	1.97371	1.15712	-0.816584
STK38L	ENSG00000211455	16.4187	8.88883	4.12257	3.3058	-0.816768
TP53	ENSG00000141510	23.4918	12.902	4.61423	3.79723	-0.817004
KLF10	ENSG00000155090	3.84545	1.74756	2.27663	1.45815	-0.818479
CH507-9B2.1	ENSG00000277117	3.60353	1.6102	2.20274	1.38416	-0.81858
SP4	ENSG00000105866	4.47957	2.10453	2.45406	1.63438	-0.819688
SLC35B2	ENSG00000157593	6.04374	2.98648	2.81634	1.99511	-0.821229
CTB-52I2.4	ENSG00000273654	0.911864	0.0812763	0.93498	0.112735	-0.822245
RP13-1032I1.10	ENSG00000262660	0.768254	0	0.822326	0	-0.822326
RAP2C	ENSG00000123728	11.0664	5.82121	3.59293	2.77003	-0.822901
APOC2	ENSG00000234906	10.0904	5.26621	3.47124	2.64759	-0.823645
XPR1	ENSG00000143324	4.25879	1.97077	2.39473	1.57083	-0.823895
RP11-468E2.4	ENSG00000259529	0.770573	0	0.824216	0	-0.824216
SOX18	ENSG00000203883	9.32101	4.82545	3.36751	2.54237	-0.825144
JAK1	ENSG00000162434	14.3578	7.6665	3.9409	3.11545	-0.825454
PKD1P1	ENSG00000244257	5.40339	2.61118	2.67884	1.85247	-0.826368
CDH24	ENSG00000139880	2.63714	1.05092	1.8628	1.03627	-0.826535
ZC3H7B	ENSG00000100403	6.51208	3.23591	2.90921	2.08267	-0.82654
TRAM1	ENSG00000067167	35.9819	19.8317	5.20875	4.38071	-0.82804
RP11-44M6.7	ENSG00000274272	5.54692	2.68373	2.71082	1.88117	-0.829649
HIGD2A	ENSG00000146066	34.1538	18.773	5.13561	4.30546	-0.830153
EFNA3	ENSG00000143590	0.778914	0	0.830997	0	-0.830997
DANCR	ENSG00000226950	22.2309	12.0583	4.53797	3.7069	-0.831078
ATP6V0B	ENSG00000117410	34.4759	18.939	5.14877	4.31752	-0.831244
MCM2	ENSG00000073111	74.8535	41.534	6.24514	5.41055	-0.834597
RAB24	ENSG00000169228	8.22881	4.17458	3.20614	2.37144	-0.834702
NDUFA3	ENSG00000170906	13.1153	6.91268	3.81919	2.98417	-0.835024
CD320	ENSG00000167775	47.9524	26.4274	5.61331	4.77755	-0.835761
CCNI	ENSG00000118816	52.4227	28.9108	5.73938	4.90259	-0.836789
DHX33	ENSG00000005100	11.9378	6.24357	3.69352	2.8567	-0.836818
RBFA	ENSG00000101546	4.44788	2.04939	2.44569	1.60852	-0.837176
NEU3	ENSG00000162139	6.28831	3.07594	2.86558	2.02713	-0.838452
CORO1B	ENSG00000172725	5.13529	2.42971	2.61713	1.77809	-0.839044
MIR3614	ENSG00000265238	0.789809	0	0.839806	0	-0.839806
RP11-872D17.8	ENSG00000254979	3.21907	1.35679	2.07692	1.23683	-0.840099
ZNF302	ENSG00000089335	2.64946	1.03763	1.86768	1.0269	-0.840787
TAF13	ENSG00000197780	13.2333	6.94668	3.8312	2.99035	-0.840848
ARHGAP23	ENSG00000275832	2.87585	1.16329	1.95451	1.11323	-0.841289
RNF168	ENSG00000163961	4.54201	2.09265	2.47041	1.62885	-0.841564
C3orf33	ENSG00000174928	1.54697	0.419956	1.34878	0.505846	-0.842934
LINC00852	ENSG00000231177	0.7957	0	0.844546	0	-0.844546
MTL5	ENSG00000132749	1.7907	0.552888	1.48063	0.634954	-0.845675
DAB2IP	ENSG00000136848	5.28381	2.49546	2.65164	1.80548	-0.846158
RSRP1	ENSG00000117616	4.37322	1.98487	2.42579	1.57767	-0.848119
Y_RNA	ENSG00000200742	0.800177	0	0.848139	0	-0.848139
GAL	ENSG00000069482	46.337	25.2667	5.5649	4.71516	-0.849732
CRLS1	ENSG00000088766	11.1976	5.75196	3.60853	2.75531	-0.853222
LPIN2	ENSG00000101577	3.34097	1.40222	2.11802	1.26437	-0.853648
DCAF12	ENSG00000198876	32.0926	17.2999	5.04844	4.19376	-0.854676
URM1	ENSG00000167118	13.6783	7.11569	3.87561	3.02071	-0.854899
CTDSP2	ENSG00000175215	14.1481	7.36812	3.92107	3.0649	-0.856165
TSPO	ENSG00000100300	24.9294	13.2999	4.69652	3.83794	-0.85858
EML4	ENSG00000143924	4.54793	2.05881	2.47195	1.61297	-0.858979
SHISA5	ENSG00000164054	12.7762	6.59285	3.7841	2.92464	-0.859462
MIR6749	ENSG00000274314	0.840148	0.014087	0.879822	0.0201814	-0.85964
PFKFB3	ENSG00000170525	4.43671	1.99507	2.44273	1.58259	-0.860143
SMIM3	ENSG00000256235	2.15905	0.740253	1.65949	0.799297	-0.860192
CCDC93	ENSG00000125633	6.31924	3.02997	2.87169	2.01077	-0.860924
MIR937	ENSG00000216090	0.817046	0	0.861595	0	-0.861595
NR2F6	ENSG00000160113	9.41967	4.73061	3.38124	2.51869	-0.862549
GNG5	ENSG00000174021	53.1497	28.7324	5.75888	4.89396	-0.864917
ZMIZ1	ENSG00000108175	9.12085	4.54889	3.33926	2.4722	-0.86706
VPS25	ENSG00000131475	13.0633	6.70938	3.81387	2.94661	-0.867253
FAM156B	ENSG00000179304	2.73008	1.03848	1.89921	1.02749	-0.871711
RP11-347I19.7	ENSG00000274292	0.830389	0	0.87215	0	-0.87215
ATP5G3	ENSG00000154518	38.3784	20.502	5.29933	4.4264	-0.872937
CHAT	ENSG00000070748	6.21023	2.93571	2.85005	1.97662	-0.873422
CFAP20	ENSG00000070761	16.3258	8.45078	4.11485	3.24043	-0.874419
CTD-2207O23.3	ENSG00000268861	6.33939	3.0034	2.87566	2.00122	-0.874437
C19orf48	ENSG00000167747	18.2834	9.50606	4.26929	3.39315	-0.876139
RP1-267D11.6	ENSG00000277283	0.839206	0	0.879083	0	-0.879083
CHMP4A	ENSG00000254505	5.95283	2.77307	2.7976	1.91574	-0.88186
MT-ND6	ENSG00000198695	113.71	61.2322	6.84185	5.95959	-0.882263
SIX5	ENSG00000177045	2.45459	0.872307	1.78851	0.904817	-0.883697
C2orf47	ENSG00000162972	10.9065	5.45235	3.57368	2.68982	-0.883858
AC006077.3	ENSG00000279799	0.845643	0	0.884124	0	-0.884123
2020-03-05	ENSG00000198060	11.0837	5.54711	3.59498	2.71086	-0.884127
RP11-1212A22.1	ENSG00000205746	4.83127	2.15934	2.54381	1.65962	-0.884187
RP5-991G20.1	ENSG00000259768	0.879295	0.017826	0.910192	0.0254909	-0.884701
POMGNT2	ENSG00000144647	1.462	0.333205	1.29983	0.414899	-0.88493
ARHGEF40	ENSG00000165801	5.14969	2.32943	2.62051	1.73527	-0.885241
SYS1-DBNDD2	ENSG00000254806	0.847462	0	0.885545	0	-0.885545
WASH5P	ENSG00000282458	1.08127	0.126132	1.05747	0.171376	-0.88609
PLTP	ENSG00000100979	45.3263	24.0488	5.53376	4.64667	-0.88709
C19orf68	ENSG00000185453	4.04316	1.72684	2.33433	1.44723	-0.887096
BBC3	ENSG00000105327	1.63657	0.425049	1.39866	0.511012	-0.887648
TRRAP	ENSG00000196367	17.672	9.08458	4.2228	3.33408	-0.888725
SNORA55	ENSG00000201457	1.02065	0.090429	1.01482	0.124896	-0.889925
MTCH1	ENSG00000137409	22.8791	11.8842	4.57768	3.68753	-0.890147
REPIN1	ENSG00000214022	3.70126	1.53628	2.23305	1.34272	-0.890333
SRP14	ENSG00000140319	74.6637	39.8018	6.24153	5.35056	-0.890968
FADD	ENSG00000168040	6.0547	2.80358	2.81858	1.92736	-0.891224
KATNB1	ENSG00000140854	8.19182	3.94975	3.20035	2.30736	-0.892994
CHST10	ENSG00000115526	4.20291	1.80137	2.37932	1.48613	-0.893185
KMT2D	ENSG00000167548	10.3337	5.09496	3.50255	2.60762	-0.894928
RAB4A	ENSG00000168118	9.89169	4.85185	3.44516	2.54889	-0.896263
SNORD19	ENSG00000212493	2.64082	0.955175	1.86426	0.967298	-0.896967
ZDHHC8	ENSG00000099904	2.54581	0.903997	1.82612	0.929031	-0.897085
ZNF358	ENSG00000198816	4.57965	1.99159	2.48017	1.58091	-0.899263
ZNF343	ENSG00000088876	2.35688	0.797623	1.74712	0.846091	-0.901031
EFNB1	ENSG00000090776	2.47185	0.85913	1.79571	0.894628	-0.901078
PLPPR3	ENSG00000129951	23.191	11.951	4.5964	3.69499	-0.901407
C16orf74	ENSG00000154102	2.03996	0.626999	1.60405	0.702213	-0.901837
ROGDI	ENSG00000067836	7.33031	3.45828	3.05837	2.15649	-0.901883
DCTN4	ENSG00000132912	4.65837	2.02722	2.50039	1.59799	-0.902394
SNORD93	ENSG00000221740	1.02954	0.084563	1.02115	0.117114	-0.904036
MAPRE1	ENSG00000101367	71.3475	37.6496	6.17687	5.27238	-0.904488
DCP1A	ENSG00000272886	6.35552	2.92843	2.87883	1.97395	-0.904875
BET1	ENSG00000105829	2.41374	0.823156	1.77135	0.866438	-0.904913
SLA	ENSG00000155926	2.49788	0.86529	1.80648	0.8994	-0.907081
MTHFD2	ENSG00000065911	46.4792	24.307	5.56923	4.66147	-0.907758
SNTB2	ENSG00000168807	1.31138	0.228754	1.20875	0.297196	-0.911556
NOTCH2	ENSG00000134250	6.96524	3.23101	2.99372	2.081	-0.912715
RP11-603J24.17	ENSG00000257553	13.4014	6.6387	3.84813	2.93333	-0.914806
ENOPH1	ENSG00000145293	27.6554	14.1923	4.84074	3.92526	-0.915472
HYAL2	ENSG00000068001	4.59997	1.96408	2.48542	1.56759	-0.917832
ZNF784	ENSG00000179922	1.44063	0.291599	1.28725	0.369159	-0.918094
EBPL	ENSG00000123179	34.4226	17.7231	5.1466	4.22675	-0.919849
PJA1	ENSG00000181191	1.34287	0.237775	1.22828	0.307749	-0.920528
HLA-E	ENSG00000204592	28.3123	14.4725	4.87343	3.95163	-0.921801
AL662800.1	ENSG00000222894	0.89586	0	0.922852	0	-0.922852
COMTD1	ENSG00000165644	8.92336	4.21369	3.31083	2.3823	-0.928526
HS6ST1	ENSG00000136720	1.99309	0.572033	1.58164	0.652631	-0.929006
PRSS21	ENSG00000007038	10.2591	4.90351	3.49301	2.56157	-0.93144
RBM43	ENSG00000184898	1.19535	0.150261	1.13445	0.201962	-0.932487
WBP2	ENSG00000132471	7.34163	3.36867	3.06033	2.1272	-0.933134
CNEP1R1	ENSG00000205423	2.92655	1.05436	1.97326	1.03869	-0.934575
WT1	ENSG00000184937	10.4297	4.97414	3.51472	2.57873	-0.935986
FAM96A	ENSG00000166797	27.9039	14.0427	4.85319	3.91099	-0.942201
COL23A1	ENSG00000050767	3.86638	1.52545	2.28285	1.33654	-0.946305
TMEM128	ENSG00000132406	11.0135	5.23246	3.58658	2.6398	-0.946778
AGRN	ENSG00000188157	2.66856	0.900499	1.87521	0.926378	-0.948835
NDUFA6	ENSG00000184983	23.4599	11.6661	4.61234	3.6629	-0.949445
COQ10B	ENSG00000115520	7.76266	3.53689	3.13137	2.1817	-0.949665
RAB7B	ENSG00000276600	2.87386	1.00511	1.95377	1.00368	-0.950092
THAP9	ENSG00000168152	1.47219	0.27875	1.30579	0.354735	-0.951058
GDE1	ENSG00000006007	10.3529	4.86893	3.50499	2.5531	-0.951897
CTXN1	ENSG00000178531	7.64025	3.46593	3.11107	2.15896	-0.952112
GABARAPL1	ENSG00000139112	2.2088	0.656655	1.68203	0.728274	-0.953759
PRAM1	ENSG00000133246	4.82801	2.00788	2.543	1.58875	-0.954257
TNFRSF21	ENSG00000146072	3.75553	1.45375	2.24961	1.29499	-0.954617
CDRT4	ENSG00000239704	1.10409	0.0848613	1.0732	0.117511	-0.955684
SGK494	ENSG00000167524	1.41448	0.24425	1.27171	0.315277	-0.956437
NCK2	ENSG00000071051	13.1991	6.3123	3.82773	2.87033	-0.9574
HMGN4	ENSG00000182952	0.966379	0.0122123	0.975541	0.017512	-0.958029
CDK9	ENSG00000136807	15.2279	7.34854	4.0204	3.06152	-0.958878
VAMP3	ENSG00000049245	12.5978	5.99532	3.7653	2.80639	-0.958914
PRSS57	ENSG00000185198	20.6484	10.1345	4.43619	3.47696	-0.95923
MT1X	ENSG00000187193	11.7229	5.54024	3.66936	2.70934	-0.960017
CALM2	ENSG00000143933	44.3997	22.3312	5.50461	4.54419	-0.960419
DEFA3	ENSG00000239839	1.17228	0.116277	1.11921	0.158695	-0.960518
ELOF1	ENSG00000130165	5.31761	2.24485	2.65938	1.69815	-0.961227
CTSG	ENSG00000100448	30.7593	15.2793	4.98911	4.02497	-0.964139
C1orf35	ENSG00000143793	5.47788	2.31314	2.69552	1.7282	-0.967323
RTN4R	ENSG00000040608	4.13685	1.62716	2.36088	1.3935	-0.967379
PPP1R35	ENSG00000160813	13.9835	6.66077	3.9053	2.93749	-0.967809
MED28	ENSG00000118579	12.3712	5.82468	3.74106	2.77076	-0.970296
CD59	ENSG00000085063	7.59492	3.38517	3.10348	2.13263	-0.970851
RNF138	ENSG00000134758	19.2751	9.34366	4.34164	3.37067	-0.970963
NDUFAF3	ENSG00000178057	10.0077	4.60957	3.46044	2.48789	-0.972547
XRCC6BP1	ENSG00000166896	14.5093	6.89913	3.95506	2.98169	-0.97337
RP1-309K20.6	ENSG00000272897	0.963806	0	0.973652	0	-0.973652
MAGT1	ENSG00000102158	12.2499	5.74616	3.72791	2.75407	-0.973845
LTB4R	ENSG00000213903	2.72861	0.896515	1.89864	0.923351	-0.975288
CCNA2	ENSG00000145386	69.5181	34.8569	6.13992	5.16418	-0.975744
PDSS2	ENSG00000164494	5.70251	2.40653	2.7447	1.7683	-0.9764
AHCYL1	ENSG00000168710	19.699	9.51764	4.37149	3.39474	-0.976751
ABCA2	ENSG00000107331	13.3274	6.27374	3.84071	2.8627	-0.978009
UBQLN4P1	ENSG00000241627	0.970362	0	0.978461	0	-0.978461
ZNF691	ENSG00000164011	1.51625	0.275962	1.33127	0.351585	-0.979689
HTATSF1	ENSG00000102241	37.8359	18.6833	5.27932	4.2989	-0.98042
MRC2	ENSG00000011028	24.7107	11.9782	4.68429	3.69802	-0.986274
RP11-977G19.5	ENSG00000258199	6.99294	3.02476	2.99873	2.0089	-0.989822
UBE2SP2	ENSG00000224126	0.993214	0	0.995097	0	-0.995097
OGDHL	ENSG00000197444	6.65331	2.83649	2.93608	1.93979	-0.996297
CERS1	ENSG00000223802	7.47073	3.24457	3.08249	2.08562	-0.996869
CTD-2371O3.3	ENSG00000268403	0.998711	0	0.99907	0	-0.99907
HCFC1	ENSG00000172534	30.3717	14.6916	4.97139	3.97192	-0.999475
FKRP	ENSG00000181027	2.54294	0.766232	1.82495	0.820675	-1.00427
RHOG	ENSG00000177105	2.35356	0.67153	1.74569	0.741169	-1.00453
TNFAIP1	ENSG00000109079	3.63856	1.31179	2.21368	1.20901	-1.00467
PGBD1	ENSG00000137338	2.61416	0.799296	1.85366	0.847433	-1.00623
CDKN2AIP	ENSG00000168564	7.14597	3.05496	3.02609	2.01969	-1.0064
ANAPC16	ENSG00000166295	15.8767	7.39942	4.07696	3.07029	-1.00667
PTPN3	ENSG00000070159	2.69242	0.836901	1.88457	0.877274	-1.00729
ZNF408	ENSG00000175213	4.42794	1.69974	2.4404	1.43282	-1.00758
AP2S1	ENSG00000042753	62.0715	30.3704	5.97892	4.97133	-1.00758
KREMEN2	ENSG00000131650	1.94284	0.463101	1.55721	0.549029	-1.00818
MED20	ENSG00000124641	2.92807	0.947495	1.97382	0.96162	-1.0122
S1PR3	ENSG00000213694	1.25854	0.11974	1.17539	0.163164	-1.01222
TACC1	ENSG00000147526	7.68942	3.30275	3.11926	2.10526	-1.014
PDCD7	ENSG00000090470	15.1604	6.97092	4.01439	2.99475	-1.01965
GUCD1	ENSG00000138867	4.81894	1.8696	2.54076	1.52085	-1.0199
GRB10	ENSG00000106070	9.44452	4.14563	3.38467	2.36335	-1.02133
ELK4	ENSG00000158711	4.1366	1.51425	2.36081	1.33013	-1.03068
RITA1	ENSG00000139405	20.6025	9.57094	4.43312	3.40203	-1.03109
SRCAP	ENSG00000080603	12.5629	5.63615	3.7616	2.73035	-1.03125
HPCAL1	ENSG00000115756	4.30201	1.59388	2.40654	1.37511	-1.03143
RNY1	ENSG00000201098	1.04432	0	1.03162	0	-1.03162
PLXNA1	ENSG00000114554	4.63735	1.75345	2.49502	1.46124	-1.03378
SLC1A4	ENSG00000115902	5.13612	1.99509	2.61733	1.5826	-1.03472
AMMECR1	ENSG00000101935	3.61614	1.25312	2.20669	1.17192	-1.03476
TRIM35	ENSG00000104228	3.6148	1.24408	2.20627	1.16613	-1.04014
RAB5A	ENSG00000144566	11.6398	5.14232	3.6599	2.61878	-1.04112
ALKBH7	ENSG00000125652	11.3512	4.99435	3.62658	2.5836	-1.04298
PPM1D	ENSG00000170836	4.13487	1.49151	2.36033	1.31702	-1.04331
AC215219.2	ENSG00000273823	1.39898	0.163678	1.26242	0.218692	-1.04373
CTU1	ENSG00000142544	2.53755	0.715842	1.82275	0.778917	-1.04383
RP1-203P18.1	ENSG00000231686	1.06201	0	1.04405	0	-1.04405
SPATA2L	ENSG00000158792	1.34321	0.136189	1.22848	0.184203	-1.04428
ISCA1	ENSG00000135070	4.00927	1.42695	2.3246	1.27914	-1.04546
RP11-958N24.1	ENSG00000183458	5.47781	2.13712	2.69551	1.64944	-1.04607
AP003419.16	ENSG00000255949	1.12378	0.028034	1.08664	0.039888	-1.04675
RCC2	ENSG00000179051	84.0925	40.179	6.41096	5.36384	-1.04712
CHCHD10	ENSG00000250479	11.1847	4.89516	3.60699	2.55953	-1.04746
KCTD9	ENSG00000104756	9.76251	4.20488	3.42794	2.37987	-1.04808
RP11-977G19.10	ENSG00000144785	2.16862	0.520307	1.66386	0.604363	-1.05949
TUG1	ENSG00000253352	4.36836	1.57025	2.42448	1.36191	-1.06257
FBXO41	ENSG00000163013	5.39159	2.0532	2.67617	1.61032	-1.06585
WDFY2	ENSG00000139668	3.77803	1.27813	2.25642	1.18785	-1.06856
IRX3	ENSG00000177508	25.0288	11.3879	4.70204	3.63086	-1.07118
PALD1	ENSG00000107719	18.3856	8.21673	4.27691	3.20426	-1.07266
HES6	ENSG00000144485	14.4639	6.34548	3.95083	2.87686	-1.07398
IDI1	ENSG00000067064	8.61886	3.55958	3.26587	2.1889	-1.07696
TREX2	ENSG00000183479	2.47222	0.645705	1.79586	0.718706	-1.07715
RPL41	ENSG00000229117	276.846	130.563	8.11814	7.03961	-1.07853
BRI3	ENSG00000164713	2.00635	0.423186	1.58801	0.509124	-1.07889
CHCHD3	ENSG00000106554	33.5169	15.3331	5.10923	4.02973	-1.07951
AL022326.1	ENSG00000280859	1.11802	0	1.08272	0	-1.08272
EPX	ENSG00000121053	28.8493	13.0921	4.89963	3.81681	-1.08281
ITM2C	ENSG00000135916	37.909	17.3677	5.28203	4.1991	-1.08293
SUSD3	ENSG00000157303	5.98792	2.29711	2.80486	1.7212	-1.08366
VDR	ENSG00000111424	7.44402	2.98286	3.07793	1.99381	-1.08412
CTDSPL2	ENSG00000137770	10.8228	4.56493	3.5635	2.47636	-1.08713
LINC00847	ENSG00000245060	1.20158	0.0362169	1.13854	0.051326	-1.08721
AZU1	ENSG00000172232	33.2002	15.074	5.09593	4.00666	-1.08928
SNRNP35	ENSG00000184209	1.484	0.166453	1.31266	0.222129	-1.09053
ERH	ENSG00000100632	84.3491	38.9851	6.4153	5.32139	-1.09391
RASA3	ENSG00000185989	24.708	11.0294	4.68415	3.58849	-1.09566
MAP2K4	ENSG00000065559	5.92167	2.23488	2.79112	1.69371	-1.09741
RP11-20I23.1	ENSG00000260272	1.14145	0	1.09859	0	-1.09859
C1orf109	ENSG00000116922	3.85436	1.26318	2.27928	1.17835	-1.10093
SNAP29	ENSG00000099940	3.77972	1.22712	2.25693	1.15518	-1.10175
SNORD88A	ENSG00000221241	1.14742	0	1.1026	0	-1.1026
MAFK	ENSG00000198517	12.2107	5.1487	3.72363	2.62028	-1.10335
CCNY	ENSG00000108100	5.73688	2.13542	2.75208	1.64866	-1.10342
ADCK3	ENSG00000163050	11.1988	4.66888	3.60867	2.50306	-1.10561
AC017116.11	ENSG00000239775	1.15373	0	1.10684	0	-1.10684
TRIM4	ENSG00000146833	6.02232	2.25789	2.81195	1.70394	-1.10801
ISOC1	ENSG00000066583	9.44338	3.84152	3.38452	2.27546	-1.10906
C4orf48	ENSG00000243449	31.3081	13.9767	5.01382	3.90465	-1.10917
RP11-458J1.1	ENSG00000278834	1.16215	0	1.11247	0	-1.11247
SLC19A1	ENSG00000173638	8.57597	3.42829	3.25942	2.14675	-1.11267
MIR6859-1	ENSG00000278267	4.44943	1.51926	2.4461	1.333	-1.11311
HNRNPUL2-BSCL2	ENSG00000234857	1.44142	0.126777	1.28772	0.172202	-1.11552
ZBED4	ENSG00000100426	1.23382	0.030797	1.15951	0.0437602	-1.11575
RP11-612B6.2	ENSG00000256185	1.16836	0	1.1166	0	-1.1166
PHC2	ENSG00000134686	6.52644	2.46178	2.91197	1.79151	-1.12046
CS	ENSG00000062485	51.1386	22.9617	5.70428	4.58266	-1.12162
MIR4722	ENSG00000265672	1.97797	0.367826	1.57433	0.451885	-1.12244
RP11-288H12.3	ENSG00000213073	1.18068	0	1.12478	0	-1.12478
SCARNA2	ENSG00000270066	1.18333	0	1.12653	0	-1.12653
SLC16A1	ENSG00000155380	46.6358	20.7968	5.57398	4.44605	-1.12793
KBTBD2	ENSG00000170852	11.6227	4.76556	3.65795	2.52746	-1.13049
BRPF3	ENSG00000096070	4.84765	1.66163	2.54786	1.41231	-1.13555
TSNAX	ENSG00000116918	6.73585	2.50194	2.95156	1.80816	-1.1434
FTH1	ENSG00000167996	253.136	114.041	7.98946	6.84601	-1.14345
RPL36A-HNRNPH2	ENSG00000257529	1.21047	0	1.14435	0	-1.14435
SDC1	ENSG00000115884	5.72299	2.0383	2.7491	1.60327	-1.14584
LSM2	ENSG00000204392	27.7703	11.9918	4.84651	3.69953	-1.14698
FITM2	ENSG00000197296	1.21644	0	1.14824	0	-1.14824
LRFN4	ENSG00000173621	16.4965	6.88608	4.12899	2.97931	-1.14968
TEN1	ENSG00000257949	4.04111	1.27039	2.33374	1.18294	-1.1508
RHNO1	ENSG00000171792	4.96746	1.68116	2.57712	1.42285	-1.15426
PNKD	ENSG00000127838	8.43462	3.23731	3.23796	2.08315	-1.15482
HIST2H2AC	ENSG00000184260	1.23765	0	1.16198	0	-1.16198
HAUS6P1	ENSG00000227344	1.24289	0	1.16536	0	-1.16536
PSAP	ENSG00000197746	102.262	45.0083	6.69017	5.52382	-1.16635
OSTC	ENSG00000198856	43.7262	18.9179	5.48305	4.316	-1.16705
LTC4S	ENSG00000213316	2.021	0.34032	1.59503	0.422577	-1.17245
CASP7	ENSG00000165806	4.7556	1.54609	2.52497	1.34828	-1.17668
AQP3	ENSG00000165272	6.52998	2.33014	2.91265	1.73558	-1.17706
SERTAD3	ENSG00000167565	1.44302	0.0795001	1.28866	0.110363	-1.1783
AC002398.9	ENSG00000188223	1.26585	0	1.18006	0	-1.18006
MRPL54	ENSG00000183617	9.7412	3.73564	3.42508	2.24356	-1.18152
HIST2H4A	ENSG00000270882	7.22738	2.61246	3.04043	1.85298	-1.18745
HSPE1P3	ENSG00000259746	1.28232	0	1.1905	0	-1.1905
ZBTB11-AS1	ENSG00000256628	1.29197	0	1.19659	0	-1.19659
RP11-46D6.1	ENSG00000261512	1.31056	0	1.20824	0	-1.20824
FN3KRP	ENSG00000141560	6.01103	2.02482	2.80963	1.59685	-1.21278
FEM1C	ENSG00000145780	3.91284	1.1131	2.29656	1.07936	-1.2172
MOB4	ENSG00000115540	8.99681	3.29821	3.32147	2.10374	-1.21773
STOM	ENSG00000148175	17.9953	7.15929	4.24757	3.02844	-1.21913
TRMT12	ENSG00000183665	1.32856	0	1.21944	0	-1.21944
BAG4	ENSG00000156735	8.09766	2.89733	3.1855	1.96249	-1.22301
B4GALT3	ENSG00000158850	11.3985	4.30763	3.63209	2.40807	-1.22403
GATA2	ENSG00000179348	10.1132	3.75641	3.47421	2.24987	-1.22433
PDE6D	ENSG00000156973	7.92082	2.81588	3.15718	1.93202	-1.22516
C10orf25	ENSG00000165511	1.52163	0.076429	1.33436	0.106253	-1.22811
MRPL45	ENSG00000278845	29.4251	11.9639	4.92719	3.69643	-1.23076
POU2F1	ENSG00000143190	4.20694	1.2182	2.38043	1.14939	-1.23105
FAM20B	ENSG00000116199	17.2812	6.78492	4.19229	2.96068	-1.23161
FAM222B	ENSG00000173065	2.55595	0.511338	1.83023	0.595826	-1.23441
CTNNBIP1	ENSG00000178585	3.29427	0.824826	2.10241	0.867759	-1.23465
SNORD48	ENSG00000201823	2.52271	0.494689	1.81669	0.579845	-1.23684
AP5B1	ENSG00000254470	1.36088	0	1.23932	0	-1.23932
OAZ2	ENSG00000180304	6.0133	1.96908	2.81009	1.57002	-1.24008
COMMD2	ENSG00000114744	5.37377	1.67846	2.67215	1.4214	-1.25074
PYCR2	ENSG00000143811	17.7793	6.87911	4.23107	2.97803	-1.25304
PLEK	ENSG00000115956	53.2593	21.6692	5.7618	4.50266	-1.25914
RPL9P7	ENSG00000238103	1.39826	0	1.26199	0	-1.26199
SLC39A3	ENSG00000141873	5.62229	1.75783	2.72733	1.46353	-1.2638
USP46	ENSG00000109189	4.04198	1.09911	2.33399	1.06978	-1.26421
CDCA5	ENSG00000146670	22.3833	8.67652	4.5474	3.27449	-1.27292
ZNF417	ENSG00000173480	1.7585	0.135585	1.46389	0.183436	-1.28045
CRNDE	ENSG00000245694	5.92054	1.84649	2.79088	1.50919	-1.2817
PRUNE	ENSG00000143363	4.52326	1.27003	2.46552	1.18271	-1.28281
MT1F	ENSG00000198417	4.61867	1.30553	2.49023	1.2051	-1.28513
PHKA1P1	ENSG00000232882	1.44359	0	1.289	0	-1.289
TMEM223	ENSG00000168569	5.24907	1.55423	2.64364	1.35289	-1.29075
NUDT8	ENSG00000167799	4.6954	1.32373	2.5098	1.21644	-1.29335
AL133493.2	ENSG00000233922	1.96098	0.207768	1.56607	0.272343	-1.29373
DHFRP1	ENSG00000188985	1.46824	0	1.30348	0	-1.30348
RP11-251G23.5	ENSG00000272604	1.46884	0	1.30384	0	-1.30384
RNA5-8S5	ENSG00000278189	48.1775	18.7165	5.61993	4.30133	-1.3186
TSEN15	ENSG00000198860	9.64144	3.26253	3.41162	2.09171	-1.31991
INIP	ENSG00000148153	4.87551	1.35102	2.55471	1.23329	-1.32143
C11orf57	ENSG00000150776	10.0696	3.41498	3.46853	2.14241	-1.32612
SLC25A6	ENSG00000169100	113.321	44.4504	6.83694	5.50622	-1.33072
DND1	ENSG00000256453	1.51832	0	1.33246	0	-1.33246
AIDA	ENSG00000186063	15.5765	5.56708	4.05107	2.71525	-1.33582
CD81	ENSG00000110651	9.22338	3.03933	3.3538	2.01412	-1.33968
ROMO1	ENSG00000125995	37.9857	14.3729	5.28487	3.94232	-1.34256
SCARNA10	ENSG00000239002	1.53675	0	1.34298	0	-1.34298
TTPAL	ENSG00000124120	2.85946	0.519545	1.9484	0.603639	-1.34476
CRAMP1	ENSG00000007545	3.19906	0.649998	2.07007	0.722464	-1.3476
FBXO34	ENSG00000178974	1.75494	0.0818897	1.46202	0.113553	-1.34847
SEC61A1	ENSG00000058262	56.6843	21.5833	5.85011	4.49719	-1.35292
HIST1H2BE	ENSG00000274290	1.92799	0.145499	1.54991	0.195976	-1.35394
RAB9A	ENSG00000123595	2.64519	0.425911	1.86599	0.511884	-1.35411
GGCT	ENSG00000006625	43.0495	16.2253	5.46105	4.10645	-1.3546
TMEM203	ENSG00000187713	1.5613	0	1.35687	0	-1.35687
UBASH3B	ENSG00000154127	5.95798	1.71324	2.79867	1.44002	-1.35865
BRD7P2	ENSG00000184100	1.58223	0	1.36862	0	-1.36862
CBL	ENSG00000110395	7.66967	2.33683	3.11598	1.73848	-1.3775
ZNF670	ENSG00000277462	3.99687	0.916515	2.32102	0.938485	-1.38254
VBP1	ENSG00000155959	47.7966	17.7019	5.60871	4.22512	-1.38359
C7orf55-LUC7L2	ENSG00000269955	1.62003	0	1.38959	0	-1.38959
TCEA1P2	ENSG00000230409	1.62817	0	1.39406	0	-1.39406
AC016734.2	ENSG00000228305	1.6282	0	1.39407	0	-1.39407
ISCA1P1	ENSG00000217416	1.63015	0	1.39515	0	-1.39515
LAMTOR5	ENSG00000134248	17.9594	6.19945	4.24484	2.84789	-1.39695
RNF7	ENSG00000114125	7.8365	2.35004	3.14348	1.74418	-1.3993
RP1-39G22.7	ENSG00000259943	1.63967	0	1.40036	0	-1.40036
SPCS3	ENSG00000129128	10.6031	3.37334	3.53644	2.12874	-1.4077
RP1-178F15.5	ENSG00000271853	3.03615	0.517335	2.01298	0.601539	-1.41144
CBX1	ENSG00000108468	30.6838	10.8337	4.98567	3.56483	-1.42084
TIMM10B	ENSG00000132286	4.94241	1.21233	2.57105	1.14557	-1.42548
COX6A1P2	ENSG00000226976	1.68636	0	1.42565	0	-1.42565
C3AR1	ENSG00000171860	2.01312	0.118452	1.59126	0.161504	-1.42975
UBE2G1	ENSG00000132388	17.3637	5.79468	4.19878	2.7644	-1.43438
SPCS2P4	ENSG00000228589	1.71476	0	1.44082	0	-1.44082
CTB-31O20.2	ENSG00000261526	1.71627	0	1.44163	0	-1.44163
TRAC	ENSG00000277734	9.87292	2.99956	3.44267	1.99984	-1.44283
ARPC5	ENSG00000162704	8.67971	2.56045	3.27496	1.83206	-1.44291
TUT1	ENSG00000149016	6.03496	1.57019	2.81454	1.36187	-1.45267
SNAPIN	ENSG00000143553	8.13091	2.3353	3.19076	1.73782	-1.45294
RP11-130L8.3	ENSG00000279307	1.73828	0	1.45327	0	-1.45327
ZNF254	ENSG00000213096	4.63704	1.05397	2.49494	1.03841	-1.45652
ENDOG	ENSG00000167136	8.69578	2.50599	3.27736	1.80982	-1.46753
KCTD10	ENSG00000110906	5.97273	1.51841	2.80172	1.33251	-1.46921
WIPF2	ENSG00000171475	3.80521	0.735156	2.2646	0.795065	-1.46953
FRAT1	ENSG00000165879	1.77663	0	1.47333	0	-1.47333
S100A11	ENSG00000163191	161.485	57.5051	7.34417	5.87049	-1.47368
GOLT1B	ENSG00000111711	20.1387	6.61111	4.40182	2.92811	-1.47371
FAM83D	ENSG00000101447	7.14281	1.92795	3.02553	1.54989	-1.47563
TMED7-TICAM2	ENSG00000251201	2.65702	0.308033	1.87067	0.387398	-1.48327
RP11-365D23.4	ENSG00000213036	1.80108	0	1.48598	0	-1.48598
ZNF385A	ENSG00000161642	4.87026	1.09561	2.55342	1.06737	-1.48605
U2	ENSG00000278048	1.80489	0	1.48794	0	-1.48794
RP5-1021I20.4	ENSG00000258653	4.28066	0.881947	2.40072	0.912226	-1.48849
FAM175B	ENSG00000165660	15.6777	4.91626	4.05985	2.56469	-1.49516
RPS3AP47	ENSG00000205871	1.82174	0	1.49659	0	-1.49659
MED29	ENSG00000063322	3.31773	0.525551	2.11027	0.60933	-1.50094
AC006128.2	ENSG00000279716	1.84267	0	1.50725	0	-1.50725
SUDS3	ENSG00000111707	15.4937	4.7901	4.04385	2.53359	-1.51026
APH1B	ENSG00000138613	6.26697	1.54756	2.86135	1.34912	-1.51224
NME1-NME2	ENSG00000011052	100.822	34.61	6.66991	5.15421	-1.5157
EIF4BP6	ENSG00000197258	7.41662	1.9417	3.07324	1.55665	-1.51659
TOMM22	ENSG00000100216	31.7111	10.4141	5.03171	3.51274	-1.51897
HSH2D	ENSG00000196684	14.6882	4.46839	3.97161	2.45112	-1.52049
RP11-77H9.2	ENSG00000260276	2.69812	0.282704	1.88679	0.359188	-1.5276
SLC45A3	ENSG00000158715	2.97724	0.376085	1.99177	0.460569	-1.5312
INSIG1	ENSG00000186480	43.073	14.2228	5.46182	3.92816	-1.53367
YRDC	ENSG00000196449	19.3164	6.01717	4.34458	2.81089	-1.53369
RPS7P10	ENSG00000226525	1.89781	0	1.53496	0	-1.53496
HIST1H2BN	ENSG00000233822	2.10383	0.0625406	1.63405	0.087518	-1.54653
ANAPC13	ENSG00000129055	17.0584	5.1389	4.1746	2.61798	-1.55662
WDR82	ENSG00000164091	33.3151	10.6	5.10077	3.53605	-1.56472
CH507-254M2.2	ENSG00000276077	2.28506	0.0958082	1.71592	0.131995	-1.58392
YKT6	ENSG00000106636	29.0374	9.01333	4.90869	3.32385	-1.58484
GOLGA7	ENSG00000147533	17.9489	5.31306	4.24404	2.65834	-1.58571
HSPD1P1	ENSG00000213430	2.00971	0	1.58962	0	-1.58962
TMED4	ENSG00000158604	18.5724	5.49834	4.29075	2.70007	-1.59068
UBE2SP1	ENSG00000233966	2.04188	0	1.60497	0	-1.60497
ISCA2	ENSG00000165898	5.49801	1.13554	2.7	1.0946	-1.6054
FAM117B	ENSG00000138439	6.34842	1.4069	2.87743	1.26718	-1.61026
SPN	ENSG00000197471	7.33537	1.71642	3.05925	1.4417	-1.61754
SLC35B4	ENSG00000205060	7.24345	1.6329	3.04325	1.39665	-1.64659
FAM8A1	ENSG00000137414	6.7023	1.44864	2.94529	1.29198	-1.65331
PTAFR	ENSG00000169403	2.18525	0.0102998	1.67141	0.0147835	-1.65662
RP11-234A1.1	ENSG00000242299	2.15494	0	1.65761	0	-1.65761
SPNS2	ENSG00000183018	5.99472	1.20818	2.80627	1.14286	-1.66341
RPS24P8	ENSG00000224094	2.17771	0	1.66799	0	-1.66799
TMEM110	ENSG00000213533	6.19067	1.25598	2.84613	1.17376	-1.67237
RP11-214F16.8	ENSG00000280710	3.14829	0.297165	2.05252	0.375362	-1.67715
MRFAP1	ENSG00000179010	122.955	37.6166	6.95367	5.27115	-1.68253
C3orf38	ENSG00000179021	6.00266	1.17944	2.8079	1.12396	-1.68395
UBC	ENSG00000150991	214.054	65.5822	7.74855	6.05706	-1.69149
C20orf24	ENSG00000101084	86.8308	26.1587	6.45666	4.76334	-1.69331
MRPS24	ENSG00000062582	14.923	3.88576	3.99304	2.28858	-1.70445
FUT7	ENSG00000180549	6.10005	1.16466	2.82783	1.11414	-1.71369
ARF6	ENSG00000165527	30.4832	8.57557	4.97651	3.25936	-1.71715
RP11-267J23.4	ENSG00000198134	2.30464	0	1.72449	0	-1.72449
C9orf16	ENSG00000171159	7.91802	1.69554	3.15672	1.43058	-1.72615
WASF2	ENSG00000158195	30.8164	8.60322	4.9917	3.26352	-1.72818
HIGD1A	ENSG00000181061	30.7252	8.57124	4.98756	3.25871	-1.72885
RP11-546D6.3	ENSG00000280120	2.31708	0	1.72991	0	-1.72991
HSPA13	ENSG00000155304	13.2338	3.27831	3.83125	2.09704	-1.73421
PAFAH1B2	ENSG00000168092	17.6853	4.60301	4.22383	2.4862	-1.73763
DNAJC30	ENSG00000176410	2.35525	0	1.74642	0	-1.74642
IL10RB-AS1	ENSG00000223799	3.44094	0.296385	2.15086	0.374494	-1.77637
EVI2A	ENSG00000126860	4.75834	0.671059	2.52565	0.740763	-1.78489
LIX1L	ENSG00000271601	10.1939	2.23652	3.48465	1.69445	-1.7902
PGP	ENSG00000184207	12.512	2.88062	3.75617	1.95629	-1.79988
PPIL1	ENSG00000137168	30.1535	7.93305	4.96132	3.15915	-1.80217
UBE2V1	ENSG00000244687	24.5994	6.33216	4.67804	2.87424	-1.8038
GPR84	ENSG00000139572	2.51637	0.00667146	1.81409	0.00959292	-1.80449
STYX	ENSG00000198252	6.05016	0.995379	2.81766	0.996663	-1.82099
SPRED2	ENSG00000198369	8.0378	1.54505	3.17597	1.3477	-1.82828
PIP4K2B	ENSG00000276293	17.6259	4.23551	4.21924	2.38833	-1.83091
BCL2L2-PABPN1	ENSG00000258643	5.70816	0.869072	2.74592	0.902322	-1.84359
ZBTB34	ENSG00000177125	2.60872	0.00262901	1.85149	0.00378789	-1.8477
AKIRIN1	ENSG00000174574	36.6003	9.3291	5.23267	3.36864	-1.86403
PEBP1	ENSG00000089220	172.089	46.0676	7.43537	5.55666	-1.8787
COX14	ENSG00000178449	9.42037	1.82148	3.38133	1.49645	-1.88488
PDP2	ENSG00000172840	3.24555	0.139497	2.08595	0.188398	-1.89755
RP11-345J4.6	ENSG00000260335	3.07873	0.094074	2.02812	0.12971	-1.89841
NACC2	ENSG00000148411	6.05941	0.8871	2.81955	0.916171	-1.90338
FSCN1	ENSG00000075618	62.5706	15.8624	5.99029	4.07574	-1.91455
COLGALT1	ENSG00000130309	57.6584	14.5137	5.87427	3.95547	-1.9188
TMED7	ENSG00000134970	16.8109	3.68815	4.15469	2.22902	-1.92567
ZNF787	ENSG00000142409	4.88319	0.535902	2.5566	0.619086	-1.93751
NOCT	ENSG00000151014	5.76842	0.753376	2.75882	0.810135	-1.94868
PIGM	ENSG00000143315	2.87717	0	1.955	0	-1.955
ZNF281	ENSG00000162702	4.24423	0.322765	2.39073	0.403557	-1.98717
TRIM25	ENSG00000121060	13.4399	2.63678	3.85199	1.86266	-1.98932
FAM47E-STBD1	ENSG00000272414	2.98614	0	1.99499	0	-1.99499
POLR2D	ENSG00000144231	17.8646	3.70375	4.23761	2.23381	-2.0038
B4GALT5	ENSG00000158470	23.8943	5.20014	4.63774	2.6323	-2.00544
PRKRIR	ENSG00000137492	11.2779	2.04209	3.618	1.60506	-2.01294
HEIH	ENSG00000278970	3.13522	0	2.04796	0	-2.04796
GNA12	ENSG00000146535	5.91816	0.667267	2.79039	0.737485	-2.0529
KIAA1586	ENSG00000168116	10.561	1.75974	3.53119	1.46453	-2.06666
CCR1	ENSG00000163823	3.19279	0	2.06791	0	-2.06791
GYPC	ENSG00000136732	7.93869	1.13155	3.16006	1.09191	-2.06816
EIF4BP7	ENSG00000225031	3.20225	0	2.07116	0	-2.07116
BAK1	ENSG00000030110	22.7708	4.58372	4.57112	2.48123	-2.08989
KCTD2	ENSG00000180901	5.20128	0.450585	2.63257	0.536635	-2.09593
CCDC117	ENSG00000159873	11.341	1.86782	3.62539	1.51995	-2.10543
MRPL14	ENSG00000180992	38.8115	8.22823	5.31511	3.20605	-2.10906
DCTN5	ENSG00000166847	7.4288	0.953317	3.07533	0.965926	-2.1094
IMPAD1	ENSG00000104331	16.4489	2.89425	4.12506	1.96135	-2.16372
HIST1H1C	ENSG00000187837	3.55023	0	2.18594	0	-2.18594
ZBTB6	ENSG00000186130	5.23998	0.364837	2.64154	0.448729	-2.19281
CTC-260F20.3	ENSG00000258674	7.92234	0.943878	3.15742	0.958938	-2.19848
RP13-1032I1.7	ENSG00000262049	3.59222	0	2.19919	0	-2.19919
KCTD20	ENSG00000112078	23.0878	4.21367	4.59023	2.3823	-2.20793
UNCX	ENSG00000164853	17.5847	2.99212	4.21604	1.99716	-2.21889
PRTN3	ENSG00000196415	200.527	41.8227	7.65483	5.42031	-2.23453
SLC7A5	ENSG00000103257	111.305	22.8516	6.81128	4.57601	-2.23526
TMX4	ENSG00000125827	15.2725	2.43943	4.02436	1.78217	-2.24219
HIST1H2BH	ENSG00000275713	3.77191	0	2.25457	0	-2.25457
TOMM20	ENSG00000173726	90.2461	17.7328	6.51169	4.22749	-2.2842
FAM104A	ENSG00000133193	7.37949	0.715935	3.06686	0.778995	-2.28787
RPS10P3	ENSG00000217716	3.88901	0	2.28954	0	-2.28954
MLC1	ENSG00000100427	55.6746	10.4393	5.82463	3.51593	-2.3087
C14orf142	ENSG00000170270	6.8184	0.576827	2.96687	0.657024	-2.30985
FOSL2	ENSG00000075426	6.39481	0.488652	2.88651	0.574006	-2.31251
TNFAIP8L2	ENSG00000163154	8.49626	0.898083	3.24736	0.924543	-2.32282
XXbac-BPG246D15.9	ENSG00000250264	4.78461	0.155209	2.53222	0.208154	-2.32407
SRGN	ENSG00000122862	740.432	146.444	9.53417	7.20402	-2.33015
SAPCD2	ENSG00000186193	55.6281	9.66532	5.82345	3.41486	-2.40859
NUS1P1	ENSG00000235636	4.50593	0	2.46099	0	-2.46099
RNU1-4	ENSG00000207389	4.51215	0	2.46261	0	-2.46261
MZT1	ENSG00000204899	52.1335	8.49209	5.73155	3.24673	-2.48482
CTB-193M12.5	ENSG00000280206	4.66564	0	2.50224	0	-2.50224
TMEM230	ENSG00000089063	24.8074	3.43489	4.68971	2.1489	-2.54081
RNVU1-18	ENSG00000206737	4.82912	0	2.54328	0	-2.54328
LSM10	ENSG00000181817	6.48513	0.278311	2.90403	0.354239	-2.54979
PPIF	ENSG00000108179	118.775	19.0592	6.90418	4.3262	-2.57798
POP7	ENSG00000172336	37.0727	5.30153	5.25069	2.6557	-2.59498
MT-TL1	ENSG00000209082	5.10953	0	2.61106	0	-2.61106
XXbac-BPG32J3.22	ENSG00000263020	7.85994	0.432296	3.1473	0.51833	-2.62897
CHMP1B	ENSG00000255112	5.20353	0	2.63309	0	-2.63309
SPRY2	ENSG00000136158	6.64664	0.204601	2.93483	0.268555	-2.66627
SFT2D2	ENSG00000213064	9.19042	0.573078	3.34914	0.653591	-2.69555
RP11-1035H13.3	ENSG00000260342	23.1407	2.60249	4.59339	1.84899	-2.7444
RP11-101E13.5	ENSG00000272579	5.92016	0	2.79081	0	-2.79081
RPL13AP7	ENSG00000213885	5.9386	0	2.79464	0	-2.79464
RNF139	ENSG00000170881	7.41187	0.203069	3.07243	0.266719	-2.80571
TOB2	ENSG00000183864	6.09783	0.00034076	2.82738	0.00049152	-2.82689
CTC-524C5.2	ENSG00000263272	6.84965	0.103158	2.97263	0.141639	-2.83099
RP5-1171I10.5	ENSG00000265206	6.57953	1e-06	2.92211	1.44e-06	-2.92211
CBX5	ENSG00000094916	27.8584	2.56832	4.85092	1.83525	-3.01567
DDX28	ENSG00000182810	7.31785	0	3.05621	0	-3.05621
RP11-592N21.1	ENSG00000212664	11.4943	0.448112	3.64319	0.534173	-3.10902
PDXP	ENSG00000241360	11.1895	0.380114	3.60757	0.464788	-3.14278
CTD-2192J16.15	ENSG00000178464	8.16748	0	3.19653	0	-3.19653
GS1-184P14.2	ENSG00000225071	8.42816	0	3.23698	0	-3.23698
PIK3R2	ENSG00000105647	9.39916	0.0708647	3.3784	0.0987762	-3.27962
MRPL36	ENSG00000171421	19.6439	1.07617	4.36764	1.05392	-3.31372
HIST2H2BE	ENSG00000184678	9.43593	0	3.38349	0	-3.38349
RP11-408P14.1	ENSG00000243199	9.81418	0	3.43485	0	-3.43485
[truncated: 29 more rows]
