# Supplementary material for: Oncogenic role of lncRNA CRNDE in acute promyelocytic leukemia and NPM1-mutant acute myeloid leukemia
Source: Cell Death Discov. 2020 Nov 11;6:121. doi: 10.1038/s41420-020-00359-y (PMC7658230; doi:10.1038/s41420-020-00359-y)
Supplement: Supplementary file 8 — Supplementary Table S5 [file 41420_2020_359_MOESM8_ESM.xlsx]

## Sheet: Supplementary Table S5
Supplementary Table S5: IPA biofunctions analysis for the differentially expressed genes by CRNDE knockdown.
Categories	Diseases or Functions Annotation	p-Value	Activation z-score	Molecules	# Molecules
Cell Death and Survival	Cell death	3.16e-09	-1.051	AAK1,AATF,ACVR1B,ADAM17,ADI1,ADNP,AGA,AGGF1,AKT1S1,AMER1,ANXA1,AP1G1,API5,APOPT1,AREL1,ARF4,ARL6IP1,ARL8B,ARSB,ATF6,ATG14,ATP1B3,ATP2B1,AZI2,AZU1,B4GALT5,BACH1,BAG4,BAK1,BBC3,BCL10,BCL2A1,BCL2L11,BCL3,BFAR,BID,BNIP2,C3AR1,C3orf38,CALM1 (includes others),CASP2,CASP7,CBL,CBX2,CBX5,CCL5,CCNA2,CCND1,CCND2,CD47,CD53,CD59,CD82,CD99,CDCA2,CDCA5,CDIP1,CDK2,CDK9,CEBPA,CEBPB,CEBPD,CENPE,CERS1,CERS6,CITED1,…	326
Cell Death and Survival	Apoptosis	8.72e-08	-0.849	AATF,ACVR1B,ADAM17,ADI1,AGA,AGGF1,AKT1S1,AMER1,ANXA1,API5,APOPT1,AREL1,ARF4,ARL6IP1,ARSB,ATF6,ATP1B3,AZI2,AZU1,B4GALT5,BACH1,BAG4,BAK1,BBC3,BCL10,BCL2A1,BCL2L11,BCL3,BFAR,BID,BNIP2,C3orf38,CASP2,CASP7,CBL,CBX2,CBX5,CCL5,CCNA2,CCND1,CCND2,CD47,CD53,CD59,CD99,CDCA2,CDIP1,CDK2,CDK9,CEBPA,CEBPB,CEBPD,CENPE,CERS1,CERS6,CITED1,COL2A1,COPZ1,COX8A,CS,CTCF,CTSB,CTSG,DAB2IP,DDAH2,DEPDC1,DFFB,DGKE,DPH1,DVL1…	253
Gene Expression	Transcription of RNA	1.2e-07	-0.386	AATF,ABCA2,ACVR1B,ARF4,ARID5A,ASXL2,ATF6,ATF7,ATRX,AZI2,BACH1,BCL10,BCL3,BST2,CAMKK2,CBFB,CBX1,CBX2,CBX5,CBX6,CCDC85B,CCND1,CCNT2,CD81,CD82,CDK2,CDK9,CEBPA,CEBPB,CEBPD,CEBPE,CEBPG,CEP290,CHCHD3,CHMP1A,CIR1,CITED1,COPS2,CREB3,CRLF3,CTCF,CTDSP2,CTNNBIP1,DAB2IP,DACH1,DCAF6,DDX5,DEPDC1,DNAJC2,DNTTIP1,DVL1,ECT2,ELK4,ENY2,EP300,ESRRA,ETV4,FADD,FLNA,FOSL2,FOXJ3,FSTL3,GAL,GATA2,GSK3B,GTF3C6,H2AFZ,HCFC1,H…	200
Gene Expression	Expression of RNA	1.27e-07	-0.392	AATF,ABCA2,ACVR1B,ARF4,ARID5A,ASXL2,ATF6,ATF7,ATRX,AZI2,AZU1,BACH1,BCL10,BCL3,BST2,CAMKK2,CBFB,CBX1,CBX2,CBX5,CBX6,CCDC85B,CCND1,CCNT2,CCR1,CD47,CD81,CD82,CDK2,CDK9,CEBPA,CEBPB,CEBPD,CEBPE,CEBPG,CEP290,CHCHD3,CHMP1A,CIR1,CITED1,COPS2,COPZ1,CREB3,CRLF3,CTCF,CTDSP2,CTNNBIP1,DAB2IP,DACH1,DCAF6,DDX5,DEPDC1,DHFRP1,DNAJC2,DNTTIP1,DVL1,E2F5,ECT2,EIF4H,EIF5B,ELK4,ENY2,EP300,ESRRA,ETV4,FADD,FLNA,FOSL2,FOX…	228
Cell Death and Survival	Cell death of tumor cell lines	1.38e-07	-1.612	AATF,ACVR1B,ADAM17,ADI1,ADNP,AGA,AKT1S1,AMER1,API5,APOPT1,ARL6IP1,ARSB,ATF6,ATG14,ATP1B3,ATP2B1,BACH1,BAK1,BBC3,BCL10,BCL2A1,BCL2L11,BCL3,BID,BNIP2,CASP2,CASP7,CBL,CBX2,CBX5,CCND1,CCND2,CD47,CD59,CD99,CDCA2,CDCA5,CDIP1,CDK2,CDK9,CEBPA,CEBPB,CEBPD,CENPE,CERS1,CERS6,CNOT11,COL2A1,COPZ1,COX8A,CS,CTCF,CTSB,CTSG,DEPDC1,DFFB,DPH1,DVL1,DYNC1H1,EIF1AX,EMG1,EMILIN2,ENDOG,EP300,ETHE1,FADD,FANCF,FASN,FCGR1A…	227
Gene Expression	Transcription of DNA	1.45e-07	-0.066	AATF,ABCA2,ACVR1B,ARF4,ARID5A,ASXL2,ATF6,ATF7,ATRX,BACH1,BCL10,BCL3,CAMKK2,CBFB,CBX2,CBX5,CBX6,CCDC85B,CCND1,CCNT2,CD81,CDK9,CEBPA,CEBPB,CEBPD,CEBPE,CEBPG,CEP290,CHCHD3,CHMP1A,CIR1,CITED1,COPS2,CREB3,CRLF3,CTCF,DAB2IP,DACH1,DCAF6,DDX5,DEPDC1,DNAJC2,DVL1,ELK4,ENY2,EP300,ESRRA,ETV4,FADD,FOSL2,FOXJ3,FSTL3,GAL,GATA2,GTF3C6,H2AFZ,HCFC1,HDAC5,HES6,HMGA1,HMGB2,HOXA1,HSPA8,HTATSF1,IER5,IFI16,IRF1,ITGA6,I…	169
Cellular Development, Cellular Growth and Proliferation	Cell proliferation of tumor cell lines	1.8e-07	0.388	AATF,ABCB10,ADAM17,ADIPOR2,AGA,AHCY,AHNAK,AKT1S1,ANXA1,AP1G1,ARL5A,BAK1,BBC3,BCCIP,BCL2L11,BCL3,BID,C1GALT1,CASP2,CASP7,CBL,CBX1,CCNA2,CCND1,CCND2,CD320,CD59,CD81,CD99,CDCA2,CDCA4,CDCA5,CDCA8,CDK2,CDK2AP1,CDKN3,CEBPA,CEBPB,CEBPD,CEBPE,CENPE,CERS1,CHMP1B,CISD1,CITED1,COPS2,COPZ1,CTCF,CTNNBIP1,CTSB,CTSG,CWC27,DACH1,DDX5,DLGAP5,DPH1,DVL1,DYNC1H1,E2F5,ECT2,EIF4H,ELK4,ELMSAN1,EMILIN2,EP300,ERRFI1,ESRR…	239
Cell Death and Survival	Necrosis	3.28e-07	-0.918	AAK1,AATF,ACVR1B,ADAM17,ADI1,ADNP,AGA,AGGF1,AKT1S1,AMER1,ANXA1,API5,APOPT1,ARL6IP1,ARSB,ATF6,ATG14,ATP1B3,ATP2B1,AZU1,B4GALT5,BACH1,BAG4,BAK1,BBC3,BCL10,BCL2A1,BCL2L11,BCL3,BID,BNIP2,CASP2,CASP7,CBL,CBX2,CBX5,CCL5,CCND1,CCND2,CD47,CD59,CD99,CDCA2,CDCA5,CDIP1,CDK2,CDK9,CEBPA,CEBPB,CEBPD,CENPE,CERS1,CERS6,CITED1,CNOT11,COL2A1,COMT,COPZ1,COX8A,CS,CST3,CTCF,CTSB,CTSG,DAB2IP,DEPDC1,DFFB,DGKE,DPH1,DVL1…	269
Gene Expression	Transcription	5.02e-07	-0.568	AATF,ABCA2,ACVR1B,ARF4,ARID5A,ASXL2,ATF6,ATF7,ATRX,AZI2,AZU1,BACH1,BCL10,BCL3,BST2,CAMKK2,CBFB,CBX1,CBX2,CBX5,CBX6,CCDC85B,CCND1,CCNT2,CCR1,CD81,CD82,CDK2,CDK9,CEBPA,CEBPB,CEBPD,CEBPE,CEBPG,CEP290,CHCHD3,CHMP1A,CIR1,CITED1,COPS2,CREB3,CRLF3,CTCF,CTDSP2,CTNNBIP1,DAB2IP,DACH1,DCAF6,DDX5,DEPDC1,DNAJC2,DNTTIP1,DVL1,ECT2,ELK4,ENY2,EP300,ESRRA,ETV4,FADD,FLNA,FOSL2,FOXJ3,FSTL3,GAL,GATA2,GPX1,GSK3B,GTF3C…	213
Cell Death and Survival	Apoptosis of tumor cell lines	3.59e-06	-1.303	AATF,ACVR1B,ADAM17,ADI1,AGA,AKT1S1,AMER1,API5,APOPT1,ARSB,ATF6,ATP1B3,BACH1,BAK1,BBC3,BCL10,BCL2A1,BCL2L11,BCL3,BID,BNIP2,CASP2,CASP7,CBX2,CBX5,CCND1,CD47,CD59,CD99,CDCA2,CDIP1,CDK2,CDK9,CEBPA,CEBPB,CEBPD,CENPE,CERS1,CERS6,COPZ1,COX8A,CS,CTCF,CTSB,CTSG,DEPDC1,DPH1,DVL1,DYNC1H1,EMILIN2,ENDOG,EP300,ETHE1,FADD,FANCF,FASN,FCGR1A,FTH1,FXN,GAL,GALNT10,GLIPR1,GPX1,GRN,GSK3B,H2AFX,HDAC5,HMGA1,HNRNPC,HOXA…	178
Gene Expression	Activation of DNA endogenous promoter	1.01e-05	0.189	AATF,ABCA2,ARF4,ARID5A,ASXL2,ATF6,ATRX,BACH1,CBFB,CBX2,CBX6,CCND1,CCNT2,CD81,CDK9,CEBPA,CEBPB,CEBPD,CEBPE,CEBPG,CHCHD3,CITED1,COPS2,CREB3,CRLF3,CTCF,DAB2IP,DCAF6,DDX5,DVL1,ELK4,EP300,ETV4,FADD,FOSL2,FOXJ3,FSTL3,GAL,GATA2,GTF3C6,H2AFZ,HCFC1,HDAC5,HMGB2,HOXA1,HTATSF1,IER5,IFI16,IRF1,ITGA6,IVNS1ABP,JUNB,JUND,KLF10,KLF6,KLF9,KMT2D,LRP5,MACC1,MAFK,MAPK7,MAVS,MDM2,MECP2,MED20,MED4,MLX,MTF1,MXI1,MYC,MYS…	124
Cardiovascular Disease, Organismal Injury and Abnormalities	Intermediate disease stage peripheral arterial disease	1.16e-05		C3AR1,CAND1,CCR1,CD53,CTDSP2,CTSB,CTSS,EBNA1BP2,EVI2A,EVI2B,FCGR1A,ITGA4,KTN1,MOB4,NGRN,PLTP,PLXND1,PPP1CB,PSMA2,RAB4A,SAMSN1,SLA,SSX2IP,STK24,SUB1,SUCLA2,SUCO,SYK,THBS1,TOR1AIP1,WIPF2	31
Cardiovascular Disease, Organismal Injury and Abnormalities	Peripheral arterial disease	1.68e-05		ARID5A,C3AR1,CAND1,CCR1,CD53,CHORDC1,CTDSP2,CTSB,CTSS,EBNA1BP2,EVI2A,EVI2B,FCGR1A,FTH1,HSD17B11,ITGA4,KTN1,LPL,MOB4,NGRN,PLTP,PLXND1,PPP1CB,PSMA2,RAB4A,SAMSN1,SLA,SNX10,SOAT1,SSX2IP,STK24,SUB1,SUCLA2,SUCO,SYK,THBS1,TOR1AIP1,TUBA4A,TUBA8,TUBB4A,TUBB4B,WIPF2	42
Cancer, Hematological Disease, Immunological Disease, Organismal Injury and Abnormalities	Splenic cancer	3.01e-05		ANXA1,CCND1,ITGAE,NOTCH1,NOTCH2,PIK3CD,POLE4,SPN,SWAP70,TP53,TUBA4A,TUBA8,TUBB4A,TUBB4B	14
Cell Death and Survival	Cell death of cervical cancer cell lines	3.08e-05	-1.209	API5,APOPT1,ARSB,ATP2B1,BAK1,BBC3,BCL2A1,BCL2L11,BID,BNIP2,CASP2,CCND1,CCND2,CDCA2,CDK9,CEBPA,CENPE,COL2A1,CTSB,DYNC1H1,EMILIN2,FADD,FTH1,GORASP1,GSK3B,HTT,HYPK,INIP,IRF1,JAK1,JUNB,KIF11,KIF14,LETM1,MAP2K1,MAP2K4,MAP3K11,MCL1,MFN2,MTCH1,MYC,NCOA4,NDC80,NEK7,OGFOD1,PAK4,PBK,PRF1,PTAFR,RAF1,SEC61G,SNX33,SQSTM1,SRCAP,SUDS3,TERF1,TGFB1,TMBIM4,TNFRSF10A,TNFRSF21,TOMM20,TP53,TPX2,TWIST1	64
Cancer, Gastrointestinal Disease, Hematological Disease, Immunological Disease, Organismal Injury and Abnormalities	Gastrointestinal lymphoma	4.77e-05		ANXA1,BCL10,CCND1,ITGAE,NOTCH1,NOTCH2,PIK3CD,POLE4,SPN,SWAP70,TUBA4A,TUBA8,TUBB4A,TUBB4B	14
Carbohydrate Metabolism, Lipid Metabolism, Molecular Transport, Small Molecule Biochemistry	Concentration of 1,2-dipalmitoylphosphatidylcholine	5.24e-05	-1.342	ELOVL1,FASN,INSIG1,SCAP,SCD	5
Cancer, Developmental Disorder, Gastrointestinal Disease, Hematological Disease, Immunological Disease, Organismal Injury and Abnormalities	Splenic marginal zone B-cell lymphoma	5.85e-05		ANXA1,CCND1,ITGAE,NOTCH1,NOTCH2,PIK3CD,SPN,SWAP70,TUBA4A,TUBA8,TUBB4A,TUBB4B	12
Antimicrobial Response, Inflammatory Response	Antibacterial response	0.000119		AZU1,CTSG,DEFA1 (includes others),HIST1H2BC,HIST1H2BE,HIST1H2BF,HIST1H2BG,HIST1H2BJ,HIST1H2BK,HIST2H2BE,HLA-E,MAVS,RAB1A,RNASE6,ROMO1,SPN,TLR9	17
Developmental Disorder, Hereditary Disorder, Metabolic Disease, Organismal Injury and Abnormalities	Mitochondrial respiratory chain deficiency	0.000119		APOPT1,COX10,COX14,COX8A,CYC1,LYRM7,MT-ND5,MT-ND6,MT-TL1,MT-TS1,NDUFAF2,NDUFAF3,NDUFAF4,NDUFS1,NDUFS7,NDUFS8,TACO1	17
Cell Death and Survival	Cell viability of tumor cell lines	0.000121	1.066	ADAM17,AGA,AGPS,AK3,AQP3,ATF6,ATRX,BCL2A1,BCL2L11,BID,BNIP2,C1GALT1,CA2,CASP2,CBL,CBX5,CCNA2,CCND1,CD79A,CD81,CD82,CDK2,CEBPB,CEBPD,DAB2IP,DEFA1 (includes others),DPH1,DUSP7,EBNA1BP2,ELOVL1,EP300,ESCO1,ESRRA,FADD,FANCG,FASN,FLNA,FTH1,GATA2,GLUD1,GPR180,GPX1,GSK3B,GTPBP4,HK1,HMGA1,HTRA3,HTT,IGF1R,IGF2BP3,IGF2R,IL1RN,INSIG1,ITGA6,JAK1,KIF11,KLF6,LGALS3BP,MAP2K1,MAP2K4,MAPK7,MCL1,MDM2,MED29,MINPP1,M…	121
Post-Translational Modification	Ubiquitination	0.000183	-0.588	AMER1,ANAPC16,BCL10,BFAR,CAND1,CBFB,CBL,CCNF,GTPBP4,HERC2,HSP90AA1,KEAP1,KLHL21,MARCH5,MDM2,NFE2L2,NUB1,PCNP,PINX1,RBX1,RNF138,RNF139,RNF168,RNF187,RNF5,SENP2,SPOPL,SPRTN,TGFBR1,TMEM129,TNFAIP1,TRAF7,TRIM13,TRIM25,UBE2D3,UBE2D4,UBE2V1,USP21,ZNF598	39
Infectious Diseases	Viral Infection	0.000234	-1.211	AHCYL1,ALKBH8,ANXA1,ARF6,ARHGAP23,ARID5A,ARPC5,ASXL2,ATP1B3,ATP6V0B,ATP6V1B2,BBC3,BCL2L11,BCL3,BICD2,BMP2K,BNIP2,BST2,C20orf24,C3AR1,CA2,CAMKK2,CASP2,CBL,CCL5,CD79A,CD81,CDC42EP3,CDK2,CEBPD,CEBPE,CHMP1A,CHMP1B,CHMP4A,CHORDC1,CHST14,CLTB,CNST,COPZ1,CRAMP1,CREB3,CST3,CTSB,CYBB,DCP1A,DDX5,DDX50,DEFA1 (includes others),DHX33,DUSP16,DVL1,EP300,ETHE1,EXOSC5,FANCG,FCGR1A,FCGR1B,FLNA,FRAT1,FSCN1,GABARAP,…	202
Cell Cycle, Gene Expression	Binding of C/EBP binding site	0.000235	1.222	CEBPA,CEBPB,CEBPE,IRF1,RBPJ,TP53	6
Post-Translational Modification	Ubiquitination of protein	0.000237	-0.923	AMER1,ANAPC16,BCL10,BFAR,CAND1,CBFB,CBL,CCNF,GTPBP4,HERC2,HSP90AA1,KEAP1,KLHL21,MARCH5,MDM2,NFE2L2,NUB1,PCNP,PINX1,RBX1,RNF138,RNF139,RNF168,RNF187,SENP2,SPOPL,SPRTN,TGFBR1,TMEM129,TNFAIP1,TRAF7,TRIM13,TRIM25,UBE2D3,UBE2D4,UBE2V1,USP21,ZNF598	38
Cellular Development, Cellular Growth and Proliferation	Arrest in growth of keratinocyte cancer cell lines	0.000275		CCND1,CDK2,NOTCH1,RBL1,TGFB1	5
Cancer	Cell transformation	0.000295	-0.744	BCL2A1,CCND1,CEBPB,EP300,FTH1,FXN,HMGA1,HYAL2,IGF1R,MDM2,MXI1,MYC,NOTCH1,PAK4,PIK3CD,PPM1D,RAF1,SDCBP,SKP2,TGFB1,TP53,TRRAP,VDR	23
Infectious Diseases, Respiratory Disease	Viral respiratory infection	0.000311		ANXA1,BCL3,C20orf24,C3AR1,CEBPD,CEBPE,DEFA1 (includes others),FRAT1,GLUL,HIST1H1C,HIST1H2BK,HIST2H2AA3/HIST2H2AA4,HIST2H2BE,HLX,ITGA4,LTB4R,MNDA,PDXK,RNASE2,S100P,TUBB4B,VAMP3	22
Cell Death and Survival	Cell viability	0.00037	0.971	ADAM17,AGA,AGPS,AK3,ALKBH8,AQP3,ATF6,ATRX,B4GALT5,BAK1,BCL2A1,BCL2L11,BID,BNIP2,C1GALT1,CA2,CASP2,CBL,CBX5,CCL5,CCNA2,CCND1,CCR1,CD79A,CD81,CD82,CDK2,CDK2AP1,CEBPB,CEBPD,DAB2IP,DEFA1 (includes others),DPH1,DUSP7,EBNA1BP2,ELOVL1,EMILIN2,EP300,ESCO1,ESRRA,FADD,FANCG,FASN,FLNA,FTH1,GATA2,GLUD1,GPR180,GPX1,GSK3B,GTPBP4,HK1,HMGA1,HTRA3,HTT,IGF1R,IGF2BP3,IGF2R,IL1RN,INSIG1,ITGA6,JAK1,KIF11,KLF6,LGALS3B…	140
Carbohydrate Metabolism, Lipid Metabolism, Molecular Transport, Small Molecule Biochemistry	Concentration of choline-phospholipid	0.000375	-0.816	ELOVL1,EP300,FASN,INSIG1,LPL,SCAP,SCD	7
Hereditary Disorder, Metabolic Disease, Neurological Disease, Organismal Injury and Abnormalities, Psychological Disorders, Skeletal and Muscular Disorders	MELAS syndrome	0.000385		MT-ND5,MT-ND6,MT-TL1,MT-TQ,MT-TS1,NDUFS1	6
Infectious Diseases	Replication of Murine herpesvirus 4	0.000385	0.816	IRF1,MAFK,MITD1,MNDA,PARP12,SPRY2	6
DNA Replication, Recombination, and Repair	Metabolism of DNA	0.000421	-1.912	BAK1,CASP2,CCNA2,CDAN1,CDK2,CDK2AP1,DFFB,DNASE1L2,EP300,ESCO1,ESRRA,FADD,FAM111A,GPX1,GRN,GRWD1,GTPBP4,HMGA1,HTT,IGF1R,IGFBP4,KEAP1,MCL1,MCM2,MYC,ORC6,PRF1,PRTN3,PTPN11,RPA3,S100A11,S100A4,SET,SMC3,TERF1,TFAM,TGFB1,TP53,TREX2,WRNIP1	40
Cardiovascular Disease, Organismal Injury and Abnormalities	Advanced stage peripheral arterial disease	0.000439		ARID5A,C3AR1,CAND1,CCR1,CD53,CHORDC1,CTDSP2,CTSB,CTSS,EVI2A,EVI2B,FCGR1A,FTH1,HSD17B11,ITGA4,NGRN,PLXND1,PPP1CB,SLA,SNX10,SSX2IP,STK24,SUB1,SYK,THBS1,TOR1AIP1	26
Protein Degradation, Protein Synthesis	Catabolism of protein	0.000447	-0.836	AAK1,ADAM17,ATP1B3,AZU1,BAK1,CASP2,CASP7,CD81,CDKN2AIP,CST3,CTSB,CTSG,CTSS,DNAJC1,DVL1,EP300,FADD,FAM83D,FLNA,FLOT1,GOLGA7,GTPBP4,HCFC1,HSP90AA1,HSPA8,HSPG2,HTRA3,HTT,HYPK,KCTD10,LACTB,LAMP2,LPL,MDM2,NEDD8,NSF,NUB1,PCYOX1,PINX1,PRSS57,PTGES3,RFFL,RNF139,RNF168,RNF5,SDC1,SENP2,SPCS3,SQSTM1,STT3B,SUMO1,TELO2,TGFB1,TIPARP,TP53,TRIM25,TYSND1,UBE2D3,UBE2G1,UBE2K,UBXN6,USP19	62
Cell Cycle	Cleavage of cells	0.000448	0.381	CHMP1A,CHMP1B,CTCF,GNAI2,MCL1,MFN2,MYC,RAF1,RGS14,SKP2,SNX33,SYK,TGFB1,TNFSF13B,TP53,TUBB	16
Cell Cycle, Gene Expression	Binding of E2F binding site	0.000472		CEBPA,MDM2,TGFB1	3
Cell Morphology, Cellular Function and Maintenance	Chaperone mediated autophagy	0.000472		HSP90AA1,HSPA8,LAMP2	3
Cancer, Endocrine System Disorders, Organismal Injury and Abnormalities, Reproductive System Disease	Invasive serous ovarian carcinoma	0.000472		MAP2K1,MAP2K2,PTAFR	3
Cell Cycle	G1 phase of tumor cell lines	0.000481	-0.29	AATF,CAMKK1,CAMKK2,CBX1,CCNA2,CCND1,CDCA2,CDK2,CDKN3,COPS2,EP300,ESRRA,FASN,GSPT1,HMGA1,ITGA5,MDM2,MYC,NABP2,NFE2L2,NOTCH1,NOTCH2,PTGES3,RAF1,RASSF3,RBL1,RFFL,SKP2,SNX33,SPRY2,SSH2,STK38L,TGFB1,TP53,TUSC2,TWIST1,WT1	37
Cellular Development, Cellular Growth and Proliferation	Cell proliferation of breast cancer cell lines	0.000491	-0.97	AHCY,ANXA1,AP1G1,BCCIP,CBL,CCND1,CCND2,CD59,CEBPA,CEBPB,CEBPD,CISD1,CITED1,COPS2,CTCF,DLGAP5,ELMSAN1,EP300,ESRRA,FLOT1,FSTL3,GPX1,GRN,H2AFZ,HBP1,HDAC5,HMGA1,HOXA1,IGF1R,IRF1,ITGA5,KMT2D,LAMTOR5,LIMA1,MAPK7,MDM2,MED28,MIER1,MYC,NACC2,NDUFAF3,NDUFAF4,NQO1,NUDT1,OSM,PBK,PIK3CD,PIP4K2B,PTPN3,PTPN9,RAF1,RBX1,RGS16,RNF187,RNF5,S100A4,SKP2,SLC16A1,SLC19A1,STAT5B,SYK,TGFB1,TIMM10B,TP53,TWIST1,UBE2D3,UBE2…	71
Metabolic Disease, Neurological Disease, Organismal Injury and Abnormalities, Skeletal and Muscular Disorders	Mitochondrial leukoencephalopathy	0.000527		COX10,MT-ND5,MT-ND6,MT-TL1,MT-TQ,MT-TS1,MT-TV,NDUFAF2,NDUFS1,NDUFS7,NDUFS8,RRM2B	12
Cellular Assembly and Organization	Organization of cellular membrane	0.000529		AGRN,ARF6,CHCHD3,CORO1B,LIMA1,MFN2,PLEK,REEP3,REEP4,SERP1,SPAST	11
Cell Cycle, DNA Replication, Recombination, and Repair	DNA recombination	0.000575	-1.192	ATRX,CDK2,CHCHD3,DDA1,ENDOG,FAAP24,HNRNPC,KMT2D,LRRC40,LSM2,LSM4,PARPBP,RAD50,RLF,SEM1,SF3B4,SIRT6,SRCAP,THAP9,TNPO3,TP53	21
Infectious Diseases, Inflammatory Disease, Organismal Injury and Abnormalities, Respiratory Disease	Severe acute respiratory syndrome	0.000575		BCL3,C20orf24,C3AR1,CEBPD,CEBPE,DEFA1 (includes others),FRAT1,GLUL,HIST1H1C,HIST1H2BK,HIST2H2AA3/HIST2H2AA4,HIST2H2BE,HLX,ITGA4,LTB4R,MNDA,PDXK,RNASE2,S100P,TUBB4B,VAMP3	21
Carbohydrate Metabolism, Lipid Metabolism, Molecular Transport, Small Molecule Biochemistry	Concentration of phosphatidylcholine	0.000599	-1.342	ELOVL1,EP300,FASN,INSIG1,SCAP,SCD	6
DNA Replication, Recombination, and Repair	Recombination	0.0006	-0.905	ATRX,CDK2,CHCHD3,DDA1,ENDOG,FAAP24,HDAC5,HNRNPC,KMT2D,LRRC40,LSM2,LSM4,PARPBP,RAD50,RLF,SEM1,SF3B4,SIRT6,SRCAP,THAP9,TNPO3,TP53	22
Metabolic Disease	Mitochondrial disorder	0.000635		APOPT1,CHCHD10,COX10,COX14,COX8A,CYC1,FXN,ISCA2,LYRM4,LYRM7,MT-CYB,MT-ND5,MT-ND6,MT-TL1,MT-TQ,MT-TS1,MT-TV,NDUFAF2,NDUFAF3,NDUFAF4,NDUFS1,NDUFS7,NDUFS8,RRM2B,TACO1,TFAM,TRMT5	27
Cell Death and Survival	Cell death of breast cancer cell lines	0.000729	0.042	BACH1,BAK1,BCL10,BCL2L11,BID,CASP2,CASP7,CCND1,CCND2,CDK2,CEBPB,CERS6,COL2A1,CTCF,DPH1,EP300,FADD,FASN,FTH1,GSK3B,HDAC5,HOXA1,IFI16,IGF1R,IRF1,ITGB3BP,MAP2K1,MAP3K11,MCL1,MIF,NACC2,NOTCH1,NQO1,PEA15,PEBP1,PPM1D,PRTN3,RAF1,RGS16,RNF5,SDC1,SIVA1,SLC25A6,SLC29A1,SNX33,STAT5A,TAOK3,TGFB1,TGFBR1,TNFRSF10A,TP53,TWIST1,VDR,WT1	54
Cellular Function and Maintenance, Molecular Transport	Exocytosis by cells	0.000758	-1.387	ANXA1,ARF6,CCL5,CCR1,JAGN1,NSF,RAB21,RAB27B,RAB5A,RAB9A,SNAP29,VAMP3	12
Cell Death and Survival	Cell survival	0.000762	0.885	ADAM17,AGA,AGPS,AK3,ALKBH8,AQP3,ATF6,ATRX,B4GALT5,BAK1,BCL2A1,BCL2L11,BID,BNIP2,C1GALT1,CA2,CASP2,CBL,CBX5,CCL5,CCNA2,CCND1,CCR1,CD79A,CD81,CD82,CDK2,CDK2AP1,CEBPB,CEBPD,DAB2IP,DEFA1 (includes others),DPH1,DUSP7,EBNA1BP2,ELOVL1,EMILIN2,EP300,ESCO1,ESRRA,FADD,FANCG,FASN,FLNA,FTH1,GATA2,GLUD1,GPR180,GPX1,GSK3B,GTPBP4,HK1,HLX,HMGA1,HTRA3,HTT,IGF1R,IGF2BP3,IGF2R,IL1RN,INSIG1,ITGA5,ITGA6,JAK1,KIF11,KL…	143
Cell Cycle	G1 phase of lung cancer cell lines	0.000777		EP300,MDM2,MYC,NOTCH1,NOTCH2,RAF1,RASSF3,RFFL,TP53,TUSC2	10
Protein Trafficking	Targeting of protein	0.000782		BICD2,CHMP4A,GABARAP,MFN2,NCOA4,SEC61A1,TGFB1,TIMM10,TIMM8B,TOMM20,TOMM22,TOMM34,TOMM40,TSPO,UHMK1,XPO7	16
Cell Signaling	I-kappaB kinase/NF-kappaB cascade	0.000833	0.368	BCL3,BST2,DAB2IP,ECT2,FLNA,GOLT1B,MAVS,MIER1,PPM1A,PYCARD,ROCK2,S100A13,S100A4,SHISA5,SLC35B2,SQSTM1,TICAM2,TLR9,TMED4,TRIM13,TRIM25,TRIM59,UBE2V1	23
Cell Cycle	G1/S phase transition of cervical cancer cell lines	0.000884		CCNA2,CDKN3,COPS2,SNX33,SPRY2	5
Cell Cycle	Arrest in G1 phase of lung cancer cell lines	0.000907		EP300,MDM2,NOTCH1,NOTCH2,RAF1,RASSF3,RFFL,TP53,TUSC2	9
Cellular Development, Embryonic Development, Hair and Skin Development and Function, Organ Development, Organismal Development, Tissue Development	Differentiation of dermal cells	0.00102	-1.277	ANXA1,AQP3,CDK2,JUNB,MAFG,MAFK,MYC,NOTCH1,PAK4,PTPN11,ROCK2,SIRT6,TGFB1,TP53,TXNIP,VDR	16
Cell Cycle	Arrest in interphase of breast cell lines	0.00106		EP300,FADD,MYC,WT1	4
Post-Translational Modification	Neddylation of protein	0.00106		NEDD8,RBX1,RNF7,UBE2M	4
Cell Morphology, Cellular Function and Maintenance	Autophagy	0.00115	-1.62	ARF6,ATG14,ATG9A,BBC3,BCL2L11,BST2,CCND1,CHMP4A,CISD1,COPZ1,EP300,FADD,FBXL20,GABARAPL1,GSK3B,HSP90AA1,HSPA8,HSPG2,HTT,LAMP2,LETM1,MAP2K1,MAP2K2,MCL1,MDM2,NEU3,NFE2L2,NRBF2,PAFAH1B2,PDK1,PIK3R2,PIP4K2B,PRKAA1,PSAP,RAB1A,RAB8A,RRAGA,S1PR3,SIRT6,SQSTM1,TBC1D4,TGFB1,TP53,TRIM13,UBASH3B,UBXN6,USP19,VPS25	48
Antimicrobial Response, Inflammatory Response	Antimicrobial response	0.00118	0.124	AZU1,BCL3,BST2,CCL5,CTSG,DEFA1 (includes others),EXOSC5,FADD,HIST1H2BC,HIST1H2BE,HIST1H2BF,HIST1H2BG,HIST1H2BJ,HIST1H2BK,HIST2H2BE,HLA-E,HYAL2,IFI16,IRF1,IVNS1ABP,LAMTOR5,MAVS,OSM,PYCARD,RAB1A,RNASE2,RNASE6,ROMO1,SAMHD1,SPN,TLR9	31
Cell Death and Survival	Apoptosis of cervical cancer cell lines	0.00122	-1.364	API5,APOPT1,ARSB,BAK1,BBC3,BCL2A1,BCL2L11,BID,BNIP2,CASP2,CCND1,CDCA2,CDK9,CEBPA,CENPE,CTSB,DYNC1H1,FADD,GSK3B,HYPK,IRF1,KIF11,KIF14,MAP2K1,MAP2K4,MCL1,MFN2,MTCH1,MYC,NDC80,NEK7,OGFOD1,PAK4,PBK,PRF1,PTAFR,RAF1,SEC61G,SNX33,SUDS3,TERF1,TGFB1,TNFRSF21,TOMM20,TP53,TPX2,TWIST1	47
Cancer, Organismal Injury and Abnormalities, Respiratory Disease	Relapsed locally advanced KRAS mutation positive non small cell lung cancer	0.00129		MAP2K1,MAP2K2,TUBA4A,TUBA8,TUBB4A,TUBB4B	6
Cancer, Organismal Injury and Abnormalities, Respiratory Disease	Relapsed metastatic KRAS mutation positive non-small-cell lung cancer	0.00129		MAP2K1,MAP2K2,TUBA4A,TUBA8,TUBB4A,TUBB4B	6
Metabolic Disease, Neurological Disease, Organismal Injury and Abnormalities, Skeletal and Muscular Disorders	Mitochondrial encephalomyopathy	0.00132		COX10,MT-CYB,MT-ND5,MT-ND6,MT-TL1,MT-TQ,MT-TS1,MT-TV,NDUFAF2,NDUFS1,NDUFS7,NDUFS8,RRM2B	13
Cell Signaling	Protein kinase cascade	0.00135	-0.329	BCL3,BST2,CAMKK2,CCL5,DAB2IP,ECT2,FKTN,FLNA,GOLT1B,IGF1R,MAP3K11,MAVS,MIER1,MYC,OSM,PPM1A,PYCARD,RAF1,ROCK2,S100A13,S100A4,SHISA5,SLC35B2,SQSTM1,STAMBP,STAT5A,STAT5B,TAOK3,TGFB1,TGFBR1,TICAM2,TLR9,TMED4,TRAF4,TRAF7,TRIM13,TRIM25,TRIM59,UBE2V1,ZNF622	40
Developmental Disorder, Hereditary Disorder, Metabolic Disease, Organismal Injury and Abnormalities	Cytochrome c oxidase deficiency	0.00138		APOPT1,COX10,COX14,COX8A,MT-TL1,MT-TS1,TACO1	7
Cell Death and Survival	Cell death of sarcoma cell lines	0.00141	-0.998	ATG14,BBC3,BCL2A1,BCL2L11,BID,CASP7,CD99,CDIP1,CDK2,EMILIN2,ETHE1,FADD,FTH1,HDAC5,HMGA1,IGF1R,IRF1,LAMP2,MAP2K4,MAVS,MCL1,MDM2,MFN2,MIF,MYC,PRKAA1,PYCARD,RRP1B,S100A11,SDC2,SUMO1,TMBIM4,TNFRSF10A,TP53,TRAF4,WT1	36
Amino Acid Metabolism, Small Molecule Biochemistry	Synthesis of glutamine family amino acid	0.00142		ASS1,GLUD1,GLUL,MYC,PYCR2	5
Cell Cycle	Arrest in G1 phase of tumor cell lines	0.00142		AATF,CAMKK1,CAMKK2,CBX1,CCNA2,CCND1,CDCA2,CDK2,EP300,FASN,GSPT1,ITGA5,MDM2,MYC,NFE2L2,NOTCH1,NOTCH2,PTGES3,RAF1,RASSF3,RBL1,RFFL,STK38L,TGFB1,TP53,TUSC2,TWIST1,WT1	28
Cell Death and Survival	Cell death of neuroblastoma cell lines	0.00151	-0.615	ADNP,BAK1,BBC3,BID,ENDOG,FADD,GAL,GSK3B,HMGA1,HTT,IGF1R,MAP2K1,MAP2K4,MCL1,MIF,MXI1,PEBP1,PIK3CD,RNF13,SH3BP5,SQSTM1,TGFB1,TP53,UBE2K,UBE2S,XPR1	26
Cell Death and Survival	Cell viability of breast cancer cell lines	0.0016	-1.182	AGPS,CA2,CCND1,CDK2,CEBPD,DPH1,ELOVL1,EP300,ESRRA,FASN,GPX1,HMGA1,IGF1R,IGF2BP3,INSIG1,ITGA6,KIF11,MCL1,MYC,NDUFAF4,NFE2L2,PBK,PPM1D,PYCARD,SCAP,SCD,SDC1,TP53,TWIST1	29
Cell Cycle	G1 phase	0.00166	-0.346	AATF,ACVR1B,BCL3,CAMKK1,CAMKK2,CBX1,CCNA2,CCND1,CDCA2,CDK2,CDKN3,CEBPD,COPS2,CRLF3,EP300,ESRRA,FASN,GSPT1,HIF1AN,HMGA1,ITGA5,KLF6,MDM2,MYC,NABP2,NFE2L2,NOTCH1,NOTCH2,PTGES3,RAF1,RASSF3,RBL1,RFFL,SKP2,SNX33,SPRY2,SSH2,STK38L,TFDP1,TGFB1,TP53,TUSC2,TWIST1,WT1	44
Cell Morphology, Cellular Function and Maintenance	Transmembrane potential of mitochondria	0.00168	1.016	AATF,AGA,BAK1,BBC3,BCL2L11,BID,CASP2,CD47,CISD1,FADD,FXN,HTT,MAP2K4,MCL1,MYC,NDUFS1,NOTCH1,PRF1,PYCARD,SLC25A6,STAT5A,TGFB1,TNFRSF10A,TP53,WT1	25
DNA Replication, Recombination, and Repair	DNA damage	0.00174	-0.343	CCND1,CDK2,CDK9,CENPE,DFFB,EP300,FANCG,H2AFX,HTT,KEAP1,MCM2,MPO,MYC,NQO1,PBK,RAD50,RBX1,REXO4,RNF168,SIRT6,SQSTM1,STAT5A,TP53	23
Cancer, Developmental Disorder, Hematological Disease, Immunological Disease, Organismal Injury and Abnormalities	Marginal zone cell lymphoma	0.00177		ANXA1,BCL10,CCND1,ITGAE,NOTCH1,NOTCH2,PIK3CD,SPN,SWAP70,TP53,TUBA4A,TUBA8,TUBB4A,TUBB4B	14
Hereditary Disorder, Neurological Disease, Organismal Injury and Abnormalities, Psychological Disorders	Amyotrophic lateral sclerosis with dementia	0.00178		CHCHD10,GRN,SQSTM1	3
DNA Replication, Recombination, and Repair	Initiation of synthesis of DNA	0.00178		CCNA2,CDK2,MDM2	3
Cancer, Gastrointestinal Disease, Organismal Injury and Abnormalities, Tumor Morphology	Invasion of digestive organ tumor	0.00178		GNA12,TGFB1,TGFBR1	3
Developmental Disorder, Neurological Disease, Organismal Injury and Abnormalities	Congenital malformation of brain	0.00179		CCND2,CENPE,CEP152,CEP63,CHMP1A,EMG1,FKRP,FKTN,FLNA,KAT6A,KATNB1,KIF11,MECP2,MLC1,ORC6,PAFAH1B1,PIK3R2,POMGNT2,PPP1R15B,PYCR2,SEPSECS,SLC1A4,STAMBP,TELO2,TOE1,TSEN15,TUBA8,TUBB	28
Cellular Assembly and Organization	Organization of organelle	0.00179		ADNP,AGRN,ARF6,ARSB,B4GALT7,CDAN1,CDCA8,CHCHD10,CHCHD3,CHMP1A,CHMP1B,CHMP4A,COL2A1,CORO1B,CST3,FANCG,HDAC5,HTT,LIMA1,MAPRE1,MFN2,MYC,NDC80,PEX10,PLEK,RAB1A,RAB2A,RAB38,RAB43,REEP3,REEP4,RLF,SEC61A1,SERP1,SLAIN2,SNX10,SNX33,SPAST,SQSTM1,SURF4,SUV39H1,VIM	42
Gene Expression	Synthesis of RNA	0.00181	0.277	CEBPA,HNRNPC,HTATSF1,MYC,PRIM2,TP53	6
Cancer	Transformation of fibroblast cell lines	0.00181		EP300,IGF1R,MDM2,MYC,PIK3CD,TP53	6
Cell Death and Survival	Apoptosis of prostate cancer cell lines	0.00185	-0.225	ADI1,BAK1,BCL2A1,BCL2L11,BCL3,CASP7,COPZ1,FADD,FASN,GLIPR1,IGFBP4,KLF6,LTB4R2,MCL1,MYC,NCOA4,PAK4,PEBP1,PER1,PRKAA1,RAF1,SIAH2,STAT5A,TGFB1,TMED10,TNFRSF10A,TP53,TWIST1,WT1	29
Neurological Disease, Organismal Injury and Abnormalities	Epileptic seizure	0.00186		CAMKK1,CCR1,CEBPD,CERS1,CTSB,DUSP2,ERRFI1,HSPA8,JUNB,KCTD7,KLF10,MALAT1,MCL1,MT-ND5,MT-TL1,MT-TS1,RGS16,SLC25A22,SLC25A25,SNTB2,SPNS2,SPRY2,SRGN,TBC1D24,TIPARP,TSPO,UBC	27
Infectious Diseases, Respiratory Disease	Infection of respiratory tract	0.00192		ANXA1,BCL3,C20orf24,C3AR1,CEBPD,CEBPE,DEFA1 (includes others),FRAT1,GLUL,HIST1H1C,HIST1H2BK,HIST2H2AA3/HIST2H2AA4,HIST2H2BE,HLX,ITGA4,LTB4R,MNDA,MT-CYB,PDXK,PER1,RNASE2,S100P,SIGMAR1,TUBB4B,VAMP3,VDR	26
Metabolic Disease	Enzymopathy	0.00192		AGA,APOPT1,ARSB,ASS1,BCKDHA,CD47,COQ2,COQ4,COQ8A,COX10,COX14,COX8A,CYC1,EPX,GLUL,GNPTG,GRN,HDAC5,HK1,LTC4S,LYRM7,MPO,MT-ND5,MT-ND6,MT-TL1,MT-TS1,NAGA,NDUFAF2,NDUFAF3,NDUFAF4,NDUFS1,NDUFS7,NDUFS8,PCBD1,PDSS2,PNPLA2,PSAP,RGS16,SNAP29,TACO1	40
Cellular Development, Cellular Growth and Proliferation, Reproductive System Development and Function	Arrest in proliferation of breast cell lines	0.00199		CCND1,CDK2,NOTCH1,TGFB1	4
Small Molecule Biochemistry	Biosynthesis of ubiquinone	0.00199		COQ2,COQ8A,PDSS2,UBIAD1	4
Cellular Growth and Proliferation	Cytostasis of keratinocyte cancer cell lines	0.00199		NOTCH1,RBPJ,RLIM,TGFB1	4
Connective Tissue Disorders, Developmental Disorder, Hereditary Disorder, Organismal Injury and Abnormalities, Skeletal and Muscular Disorders	Rhizomelia	0.00199		AGPS,COL2A1,GNPAT,SLC26A2	4
Cellular Assembly and Organization, Cellular Function and Maintenance	Organization of nucleus	0.00204		CDAN1,CDCA8,CHMP1A,CHMP1B,CHMP4A,HDAC5,MYC,NDC80,REEP3,REEP4,RLF,SPAST,SUV39H1	13
Cell Death and Survival	Apoptosis of sarcoma cell lines	0.00204	-0.97	BBC3,BCL2A1,BCL2L11,CASP7,CD99,CDIP1,CDK2,EMILIN2,ETHE1,FADD,HDAC5,IGF1R,IRF1,MAP2K4,MAVS,MCL1,MDM2,MFN2,MIF,MYC,PRKAA1,PYCARD,RRP1B,S100A11,SDC2,TMBIM4,TNFRSF10A,TP53,TRAF4,WT1	30
Cellular Development	Epithelial-mesenchymal transition	0.00208	-0.432	AHNAK,ANXA1,BTBD7,CITED1,DAB2IP,DDX5,FAM83D,GSK3B,IGF1R,LIMA1,LTB4R2,MALAT1,MAP2K2,MYC,NOTCH2,PTAFR,PTPN11,RLIM,S100A11,S100A4,STAT5A,SYK,TGFB1,TGFBR1,TP53,TRAF4,TWIST1,WT1	28
Hereditary Disorder, Metabolic Disease, Neurological Disease, Organismal Injury and Abnormalities, Skeletal and Muscular Disorders	Leigh syndrome	0.00212		COX10,MT-ND5,MT-ND6,MT-TL1,MT-TV,NDUFAF2,NDUFS1,NDUFS7,NDUFS8	9
Cell Death and Survival	Killing of breast cancer cell lines	0.00216	-0.391	BCL2L11,CD47,EP300,ITGB3BP,TP53	5
Cancer, Hematological Disease, Immunological Disease, Organismal Injury and Abnormalities	Nodal lymphoma	0.00223		CCND1,CD79A,EP300,NOTCH1,PIK3CD,SPN,TP53,TUBA4A,TUBA8,TUBB4A,TUBB4B	11
Cancer, Endocrine System Disorders, Gastrointestinal Disease, Organismal Injury and Abnormalities	Metastatic pancreatic ductal adenocarcinoma	0.00236		JAK1,PLEC,POLE4,TUBA4A,TUBA8,TUBB4A,TUBB4B	7
Cell Death and Survival	Apoptosis of synovial fibroblasts	0.00248	-1.746	BAK1,BCL2L11,MCL1,RAF1,SUMO1,TP53	6
Cancer, Gastrointestinal Disease, Organismal Injury and Abnormalities, Respiratory Disease	Squamous cell cancer of the nasopharynx	0.00248		HSP90AA1,TP53,TUBA4A,TUBA8,TUBB4A,TUBB4B	6
Cancer, Immunological Disease, Organismal Injury and Abnormalities	Neoplasia of lymphoid organ	0.0025		ANXA1,CCND1,CD79A,EP300,HLA-E,HSP90AA1,IGF1R,ITGAE,MCL1,NOTCH1,NOTCH2,PIK3CD,POLE4,PTPN11,SPN,SWAP70,TP53,TUBA4A,TUBA8,TUBB4A,TUBB4B,VIM	22
Cell Death and Survival	Cell death of lung cancer cell lines	0.00253	-0.473	ADAM17,AMER1,ATP1B3,BAK1,BBC3,BCL2L11,BID,CASP2,CBX2,CCND1,CEBPA,CEBPB,CERS6,EP300,FADD,GLIPR1,GPX1,GSK3B,HK1,HTRA3,IGF1R,KEAP1,KLF6,MAP2K4,MCL1,MDM2,MYC,NOTCH1,NQO1,PPM1D,RAF1,RBX1,RRM2B,S100A11,S100A4,SIRT6,SKP2,TGFB1,TP53,TRIAP1,UQCRFS1	41
Cellular Development, Embryonic Development, Hair and Skin Development and Function, Organ Development, Organismal Development, Tissue Development	Differentiation of keratinocytes	0.00259	-1.363	ANXA1,AQP3,CDK2,JUNB,MYC,NOTCH1,PAK4,PTPN11,ROCK2,SIRT6,TGFB1,TP53,TXNIP,VDR	14
Cell Morphology, Cellular Function and Maintenance	Autophagy of cells	0.0026	-1.115	ATG14,BBC3,BCL2L11,BST2,CCND1,CHMP4A,CISD1,COPZ1,EP300,FADD,FBXL20,GABARAPL1,GSK3B,HSPG2,LETM1,MAP2K1,MAP2K2,MDM2,NEU3,NFE2L2,PAFAH1B2,PDK1,PRKAA1,RAB1A,SIRT6,SQSTM1,TBC1D4,TP53,TRIM13,UBASH3B,UBXN6,USP19,VPS25	33
Cell-To-Cell Signaling and Interaction	Interaction of tumor cell lines	0.00278	0.443	ADAM17,ANXA1,BCL10,CASP7,CBL,CCND1,CD47,CD59,CD81,CD82,CD99,CDH24,CTSB,CYBB,EFNB1,FASN,FLNA,FUT4,FUT7,IGF1R,ITGA4,ITGA5,ITGA6,JUNB,LGALS3BP,LPL,LRP5,MAP2K1,MAP2K2,MAPK7,NECTIN2,NEU3,NOTCH1,OSM,PNPLA2,PRKAA1,PTGES3,PTPN11,RAB21,RAB35,RAF1,RASGRP2,ROCK2,S100A10,S100P,SDC1,SDC2,SIGMAR1,SPN,SRGN,TGFB1,TGFBR1,THBS1,TMBIM4,WT1	55
Cell Cycle, DNA Replication, Recombination, and Repair	Homologous recombination	0.00279	-0.535	ATRX,CDK2,CHCHD3,DDA1,HNRNPC,LRRC40,LSM2,LSM4,PARPBP,RAD50,SEM1,SF3B4,SIRT6,SRCAP,TP53	15
Protein Synthesis	Metabolism of protein	0.00286	0.147	AAK1,ADAM17,ATP1B3,AZU1,BAK1,BCL3,CASP2,CASP7,CD81,CDKN2AIP,CST3,CTSB,CTSG,CTSS,DHFRP1,DNAJC1,DVL1,EIF4H,EIF5B,EP300,FADD,FAM83D,FLNA,FLOT1,GOLGA7,GTPBP4,HCFC1,HSP90AA1,HSPA8,HSPG2,HTRA3,HTT,HYPK,IGF2BP3,JUNB,KCTD10,LACTB,LAMP2,LPL,MDM2,METAP1,MRM3,MYC,NANOS1,NCBP2,NEDD8,NSF,NUB1,OGFOD1,PARP12,PCYOX1,PINX1,POU2F1,PRKAA1,PRSS57,PTGES3,RFFL,RNF139,RNF168,RNF5,SDC1,SENP2,SPCS3,SQSTM1,STT3B,SUMO1,TEL…	81
Cell-To-Cell Signaling and Interaction	Adhesion of tumor cell lines	0.00288	0.121	ADAM17,ANXA1,BCL10,CCND1,CD47,CD59,CD81,CD82,CD99,CDH24,CTSB,CYBB,EFNB1,FLNA,FUT4,FUT7,IGF1R,ITGA4,ITGA5,ITGA6,JUNB,LRP5,MAP2K1,MAP2K2,MAPK7,NECTIN2,NEU3,NOTCH1,PNPLA2,PRKAA1,PTGES3,RAB21,RASGRP2,ROCK2,S100P,SDC1,SDC2,SRGN,TGFB1,TGFBR1,THBS1,TMBIM4,WT1	43
Cell Cycle	Arrest in G1 phase	0.00291		AATF,CAMKK1,CAMKK2,CBX1,CCNA2,CCND1,CDCA2,CDK2,EP300,FASN,GSPT1,HIF1AN,ITGA5,KLF6,MDM2,MYC,NFE2L2,NOTCH1,NOTCH2,PTGES3,RAF1,RASSF3,RBL1,RFFL,SKP2,STK38L,TGFB1,TP53,TUSC2,TWIST1,WT1	31
Metabolic Disease, Neurological Disease, Skeletal and Muscular Disorders	Mitochondrial myopathy	0.00293		CHCHD10,COX10,MT-CYB,MT-ND5,MT-ND6,MT-TL1,MT-TQ,MT-TS1,MT-TV,NDUFAF2,NDUFS1,NDUFS7,NDUFS8,RRM2B	14
Cell Death and Survival	Necrosis of prostate cancer cell lines	0.00294	-0.441	ADI1,BAK1,BCL2A1,BCL2L11,BCL3,CASP7,COPZ1,FADD,FASN,GLIPR1,GSK3B,IGFBP4,ITGA6,KLF6,LTB4R2,MAP2K1,MCL1,MYC,NCOA4,PAK4,PEBP1,PER1,PRKAA1,RAF1,SIAH2,STAT5A,TGFB1,TMED10,TNFRSF10A,TP53,TWIST1,WT1	32
Cancer, Gastrointestinal Disease, Organismal Injury and Abnormalities, Respiratory Disease	Metastatic nasopharyngeal carcinoma	0.00302		HSP90AA1,POLE4,TUBA4A,TUBA8,TUBB4A,TUBB4B,TWIST1	7
Cell Cycle	Arrest in G1 phase of bone cancer cell lines	0.00309		CCND1,CDK2,MDM2,MYC,PTGES3,RASSF3,RBL1,TP53,WT1	9
Cancer, Gastrointestinal Disease, Organismal Injury and Abnormalities	Anal carcinoma	0.00318		HSP90AA1,KMT2D,NFE2L2,TP53,TUBA4A,TUBA8,TUBB4A,TUBB4B	8
Cellular Development, Cellular Growth and Proliferation, Hematological System Development and Function, Hematopoiesis, Tissue Development	Differentiation of hematopoietic progenitor cells	0.00329	0.383	CBFB,CEBPA,CEBPE,CTCF,FSTL3,GATA2,HIST1H4A,HIST2H4A,HIST2H4B,HMGB2,IRF1,JUNB,MAFG,MAFK,MLLT11,MYC,NOTCH1,RAB7B,RFFL,TGFB1,TNFSF13B	21
Cell Cycle, Gene Expression	Binding of Sp1 binding site	0.00331	-0.404	AATF,CCND1,HTT,MIER1,TGFB1,TP53	6
Drug Metabolism, Molecular Transport, Small Molecule Biochemistry	Concentration of glutathione	0.00331	-1.387	CD81,CD82,MYC,NDUFS1,SLC16A1,TP53	6
Cancer, Organismal Injury and Abnormalities, Reproductive System Disease	Hormone refractory metastatic prostate cancer	0.00331		ANXA1,KLF6,TUBA4A,TUBA8,TUBB4A,TUBB4B	6
Cell-To-Cell Signaling and Interaction	Adhesion of myeloma cell lines	0.00336		CD81,CD82,IGF1R,SRGN	4
Hereditary Disorder, Metabolic Disease, Organismal Injury and Abnormalities	CoQ10 deficiency	0.00336		COQ2,COQ4,COQ8A,PDSS2	4
Cellular Growth and Proliferation	Colony formation of lymphoma cell lines	0.00336	0.469	CTCF,SPRY2,SPRY4,TGFB1	4
Cellular Assembly and Organization	Docking of vesicles	0.00336		RAB27B,RAB8A,VAMP3,YKT6	4
Developmental Disorder	Rasopathy	0.00352		BCL2L11,CBL,CCNC,CCND1,CCND2,MAP2K1,MAP2K2,PTPN11,RAF1,SHOC2,TFDP1	11
Cell-To-Cell Signaling and Interaction	Binding of tumor cell lines	0.00367	0.48	ADAM17,ANXA1,BCL10,CASP7,CBL,CCND1,CD47,CD59,CD81,CD82,CD99,CDH24,CTSB,CYBB,EFNB1,FLNA,FUT4,FUT7,IGF1R,ITGA4,ITGA5,ITGA6,JUNB,LGALS3BP,LPL,LRP5,MAP2K1,MAP2K2,MAPK7,NECTIN2,NEU3,NOTCH1,OSM,PNPLA2,PRKAA1,PTGES3,PTPN11,RAB21,RAF1,RASGRP2,ROCK2,S100A10,S100P,SDC1,SDC2,SIGMAR1,SPN,SRGN,TGFB1,TGFBR1,THBS1,TMBIM4,WT1	53
Cell Cycle	Arrest in G1 phase of sarcoma cell lines	0.0037		CCND1,CDK2,MDM2,MYC,PTGES3,RASSF3,RBL1,TP53,WT1	9
Infectious Diseases	Infection of cells	0.0037	-1.382	ALKBH8,ARF6,ARHGAP23,ARID5A,ARPC5,ASXL2,ATP6V0B,BBC3,BICD2,BMP2K,CA2,CAMKK2,CBL,CCL5,CCR1,CDC42EP3,CHORDC1,CHST14,CLTB,CNST,COPZ1,CTSB,CYBB,DCP1A,DDX50,DHX33,DUSP16,DVL1,EP300,ETHE1,EXOSC5,FUT7,GABARAP,GCSH,GORASP1,HIST1H2BO,HTATSF1,IGF2R,IRF1,ITGA4,JAK1,KAT6A,LPL,LTB4R,MAP3K11,MAPRE1,MDM2,MED20,MED28,MED4,MID1IP1,MT1X,NDUFA6,NDUFAF2,NDUFAF3,NDUFS7,NUDT3,PACSIN3,PANK1,PDZD8,PHF3,PNRC1,POLR3F,PPP1…	104
Cell Death and Survival	Killing of cells	0.0037	-0.876	AZU1,BCL2L11,CD47,COPZ1,CYBB,DEFA1 (includes others),EP300,FANCG,FASN,ITGB3BP,MCL1,MDM2,MPO,MYC,NFE2L2,PRF1,TP53,UBL4A,WT1	19
Hereditary Disorder, Neurological Disease, Organismal Injury and Abnormalities	Progressive myoclonic epilepsy	0.00381		CERS1,CTSB,KCTD7,MT-ND5,MT-TL1,MT-TS1,TBC1D24	7
Cellular Assembly and Organization	Rearrangement of cytoskeleton	0.00381	-1.067	ANXA1,ARF6,AZU1,ITGA4,PLXNA1,RAB5A,TGFB1	7
Cancer, Gastrointestinal Disease, Organismal Injury and Abnormalities	Squamous cell carcinoma of middle third of esophagus	0.00381		HSP90AA1,NFE2L2,TP53,TUBA4A,TUBA8,TUBB4A,TUBB4B	7
Cellular Growth and Proliferation, Organismal Development	Growth of yeast	0.0039	1.32	AARS,AZU1,BCL2A1,BPNT1,HSP90AA1,HTT,MAP2K1,MAPRE1,PPP1CB,SLC25A6,THAP12,TIMM8A,TP53	13
DNA Replication, Recombination, and Repair	DNA damage response of cells	0.00395		ALKBH7,ALKBH8,BCL3,CCND1,CDIP1,CDK9,CDKN2AIP,DTX3L,DYRK2,ETAA1,H2AFX,HERC2,IFI16,INIP,MNDA,MYC,NABP2,NUDT1,PPP1R15A,RAD50,RBBP5,RNF168,SPRTN,SUV39H1,TAOK3,TIGAR,TP53,TRIAP1,ZBTB1	29
Cell Death and Survival	Cell death of fibrosarcoma cell lines	0.00402	-0.696	BCL2A1,BCL2L11,CASP7,EMILIN2,FADD,FTH1,HDAC5,MAVS,MCL1,TNFRSF10A,TP53,WT1	12
Cellular Development, Tissue Development	Differentiation of epithelial cells	0.00405	-1.74	ANXA1,AQP3,CDK2,CITED1,EP300,JUNB,MAFG,MAFK,MYC,NOTCH1,OSM,PAK4,PTPN11,ROCK2,SIRT6,TGFB1,TP53,TXNIP,VDR	19
Cell Cycle	Arrest in interphase of thyroid tumor cell lines	0.00419		MDM2,RAF1,TP53	3
Cell Death and Survival, Cellular Compromise	Cytotoxicity of neuroblastoma cell lines	0.00419		CALM1 (includes others),HTT,TP53	3
Cell Cycle	G2 phase of breast cell lines	0.00419		EP300,FADD,WT1	3
Cell Cycle	Interphase of tumor cell lines	0.00429	-0.272	AATF,CAMKK1,CAMKK2,CBX1,CCNA2,CCND1,CCND2,CDCA2,CDK2,CDKN3,CEBPA,CEBPD,COPS2,E2F5,EP300,ESRRA,FADD,FASN,GSPT1,HMGA1,ITGA5,ITGA6,KIF11,MAP3K11,MDM2,MED29,MXI1,MYC,NABP2,NFE2L2,NOTCH1,NOTCH2,PFKFB3,PPIF,PTGES3,RAF1,RASSF3,RBL1,RBX1,RFFL,RRM2B,S100P,SF3B4,SKP2,SNX33,SPRY2,SSH2,STK38L,TERF1,TFDP1,TGFB1,TP53,TUSC2,TWIST1,WT1	55
Cellular Development, Cellular Growth and Proliferation	Arrest in proliferation of carcinoma cell lines	0.00433		CDK2,CEBPA,IRF1,NOTCH1,NOTCH2,TP53	6
Inflammatory Disease	Severe inflammatory disorder	0.00433		ANXA1,BCL3,C20orf24,C3AR1,CEBPD,CEBPE,DEFA1 (includes others),FRAT1,GLUL,HIST1H1C,HIST1H2BK,HIST2H2AA3/HIST2H2AA4,HIST2H2BE,HLX,ITGA4,JAK1,LRP5,LTB4R,MNDA,PDE4A,PDXK,PTAFR,RNASE2,S100P,TUBB4B,VAMP3	26
Cell Cycle	G1 phase of carcinoma cell lines	0.00439		CDCA2,MYC,NOTCH1,NOTCH2,RAF1,RFFL,SKP2,SSH2,TP53	9
Cell Morphology, Cellular Assembly and Organization	Accumulation of vesicles	0.00442		ARF6,HTT,MAP2K4,RAB8A,TGFB1	5
Cell Morphology, Reproductive System Development and Function	Morphology of breast cell lines	0.00442		MYC,RUNX2,TGFB1,TP53,WT1	5
Ophthalmic Disease, Organismal Injury and Abnormalities	Rhegmatogenous retinal detachment	0.00442		COL2A1,TUBA4A,TUBA8,TUBB4A,TUBB4B	5
Cellular Assembly and Organization, Cellular Function and Maintenance	Secretion of vesicles	0.00442	0.447	CD59,RAB27B,RAB5A,RAB9A,VAMP3	5
Cellular Movement	Migration of bladder cancer cell lines	0.00469	-0.947	GNA12,GRN,GSK3B,JAK1,MALAT1,PDK1,SUZ12,TGFB1	8
Cell Death and Survival	Cell death of carcinoma cell lines	0.00474	-0.445	ADAM17,ATF6,BAK1,BBC3,BCL2L11,BID,CASP2,CCND1,CCND2,CDCA2,CEBPA,CERS1,CERS6,CTSB,EP300,FADD,FANCF,FASN,GPX1,GRN,GSK3B,HK1,HMGA1,HTRA3,IGF1R,KEAP1,KLF6,MAP2K4,MCL1,MDM2,MFN2,MYC,NEU3,NOTCH1,NQO1,PPM1D,RAD50,RAF1,S100A11,S100A4,SCD,SKP2,SPRY2,TGFB1,TNFRSF10A,TP53,UQCRFS1	47
Cellular Movement, Hematological System Development and Function, Immune Cell Trafficking, Inflammatory Response	Cell movement of peripheral blood monocytes	0.00474	0.109	ADAM17,ANXA1,CCL5,CCR1,CD99,CTSG,CYTL1	7
Cancer, Endocrine System Disorders, Organismal Injury and Abnormalities, Reproductive System Disease	Recurrent serous ovarian carcinoma	0.00474		MAP2K1,MAP2K2,POLE4,TUBA4A,TUBA8,TUBB4A,TUBB4B	7
Cancer, Endocrine System Disorders, Organismal Injury and Abnormalities, Reproductive System Disease	Serous papillary carcinoma	0.00474		HSP90AA1,MAP2K1,MAP2K2,TUBA4A,TUBA8,TUBB4A,TUBB4B	7
Protein Trafficking	Interaction of protein	0.0048	0.555	ACO1,BAK1,CBR4,CCL5,CD79A,CEBPB,DAB2IP,DCXR,FARSA,HIST1H3J,HIST1H4A,HIST2H4A,HIST2H4B,HMGA1,HSPG2,IGF1R,IRF1,S100A10,SAMHD1,TGFB1,TP53,VDR	22
Cell Cycle	M phase of tumor cell lines	0.00493	2.07	ARF6,ECT2,FADD,GNAI2,GORASP1,KIF14,KIF20B,LZTS2,MAP2K1,MDM2,NDC80,NEK7,RAB35,RGS14,STX16,TERF1,TP53	17
Cell Signaling, Post-Translational Modification, Protein Synthesis	Assembly of Respiratory chain complex I	0.00517		NDUFA3,NDUFA5,NDUFA8,NDUFAF3,NDUFAF4,NDUFAF8,NDUFS5,NDUFS7,NDUFS8	9
Cancer, Organismal Injury and Abnormalities	Metastatic head and neck cancer	0.0052		HSP90AA1,LTB,MAP2K1,MAP2K2,POLE4,RAF1,RUNX2,S100A11,TGFB1,TUBA4A,TUBA8,TUBB4A,TUBB4B,TWIST1	14
Cell-To-Cell Signaling and Interaction, Connective Tissue Development and Function	Adhesion of fibroblast cell lines	0.00526	-1	FUT4,FUT7,PLXND1,TMEM123	4
Cell Cycle, Connective Tissue Development and Function	Cell cycle progression of fibroblasts	0.00526		CCND1,MYC,RBL1,SKP2	4
Cell Morphology, Cellular Assembly and Organization	Mass of mitochondria	0.00526		ENDOG,HMGA1,LETM1,TP53	4
Cellular Assembly and Organization	Organization of membrane ruffles	0.00526		ARF6,CORO1B,LIMA1,PLEK	4
Neurological Disease, Organismal Injury and Abnormalities	Leukoencephalopathy	0.00541		COX10,MLC1,MT-ND5,MT-ND6,MT-TL1,MT-TQ,MT-TS1,MT-TV,NDUFAF2,NDUFS1,NDUFS7,NDUFS8,PSAP,PYCR2,RRM2B,SNAP29,TUBB4A	17
Cellular Development, Cellular Growth and Proliferation	Proliferation of neuroblastoma cell lines	0.00556	0.944	CCND1,CENPE,FADD,FLOT1,GAL,HDAC5,HMGA1,HTT,MFSD12,MXI1,MYC,PIK3CD,TNFRSF10A	13
Cancer, Gastrointestinal Disease, Hepatic System Disease, Organismal Injury and Abnormalities	Hepatoblastoma	0.00557		HSP90AA1,TP53,TUBA4A,TUBA8,TUBB4A,TUBB4B	6
Cancer, Organismal Injury and Abnormalities	Secondary neoplasm of mediastinum	0.00557		HSP90AA1,TP53,TUBA4A,TUBA8,TUBB4A,TUBB4B	6
Cancer, Endocrine System Disorders, Organismal Injury and Abnormalities, Reproductive System Disease	Testicular nonseminomatous germ cell neoplasia	0.00557		BCL10,HSP90AA1,TUBA4A,TUBA8,TUBB4A,TUBB4B	6
Infectious Diseases	Replication of Herpesviridae	0.00562	0.707	BCL2L11,CST3,IRF1,MAFK,MITD1,MNDA,PARP12,SPRY2	8
Cancer, Gastrointestinal Disease, Organismal Injury and Abnormalities	Anal squamous cell carcinoma	0.00584		KMT2D,NFE2L2,TP53,TUBA4A,TUBA8,TUBB4A,TUBB4B	7
Cancer, Developmental Disorder, Hematological Disease, Immunological Disease, Organismal Injury and Abnormalities	Monocytoid B-cell lymphoma	0.00584		CCND1,PIK3CD,SPN,TUBA4A,TUBA8,TUBB4A,TUBB4B	7
DNA Replication, Recombination, and Repair	Double-stranded DNA break repair	0.00584	1.119	ATP23,CDCA5,CEBPA,DTX3L,EYA3,H2AFX,PPM1D,RAD50,RNF168,RNF2,SMARCC1,SMARCC2,SRCAP,SUMO1,SUV39H1,TNKS1BP1,TP53,VDR	18
Cellular Development, Cellular Growth and Proliferation	Arrest in proliferation of tumor cell lines	0.00596		CCND1,CDK2,CEBPA,IPO7,IRF1,MYC,NOTCH1,NOTCH2,RAF1,RBL1,SKP2,SLC7A5,TAF7,TGFB1,TP53,UBE2D3	16
Cellular Assembly and Organization	Attachment of kinetochores	0.00602		ABRAXAS2,CDCA8,ECT2,NDC80,SNAP29	5
Developmental Disorder, Hereditary Disorder, Metabolic Disease, Neurological Disease, Organismal Injury and Abnormalities, Skeletal and Muscular Disorders	Leigh syndrome with complex I deficiency	0.00602		MT-ND5,MT-ND6,NDUFAF2,NDUFS7,NDUFS8	5
Cell Death and Survival, Organismal Injury and Abnormalities, Renal and Urological Disease	Cell death of kidney cell lines	0.00602	-0.47	AAK1,AATF,AMER1,API5,ATF6,BAG4,BCL10,BCL2A1,BCL2L11,BID,CASP2,CASP7,FADD,GRB10,GSK3B,HK1,HTT,IGF1R,IRF1,MAP2K1,MAP2K4,MAVS,MCL1,MIF,NFE2L2,PEA15,PPM1A,PPP1R15A,PRKAA1,PYCARD,RHOG,RNF13,SLC25A38,SPNS1,TGFB1,TICAM2,TNFAIP8L2,TNFRSF10A,ZNF622	39
Cell Morphology, Cellular Assembly and Organization	Morphology of mitochondria	0.00606		BID,CCND1,ENDOG,HMGA1,HTT,LETM1,MFN2,NDUFS1,TP53	9
Cell-To-Cell Signaling and Interaction, Hematological System Development and Function, Immune Cell Trafficking, Inflammatory Response	Activation of peripheral blood neutrophils	0.00607		ANXA1,LTB4R	2
Cell Death and Survival	Anoikis of bone cancer cell lines	0.00607		CD99,MCL1	2
Cell Death and Survival	Anoikis of sarcoma cell lines	0.00607		CD99,MCL1	2
Immunological Disease, Neurological Disease	Autoimmune neuropathy	0.00607		CD59,CST3	2
Hereditary Disorder, Neurological Disease, Organismal Injury and Abnormalities, Skeletal and Muscular Disorders	Autosomal dominant lower extremity spinal muscular atrophy	0.00607		BICD2,DYNC1H1	2
Cell Cycle, Gene Expression	Binding of IRF1/IRF2 binding site	0.00607		CEBPB,IRF1	2
Drug Metabolism, Lipid Metabolism, Small Molecule Biochemistry, Vitamin and Mineral Metabolism	Binding of calcitriol	0.00607		TGFB1,VDR	2
Cell-To-Cell Signaling and Interaction	Binding of cord blood cells	0.00607		ITGA4,ITGA5	2
Lipid Metabolism, Small Molecule Biochemistry	Binding of galactosylceramide	0.00607		CD79A,PSAP	2
Cell Death and Survival, Neurological Disease, Organismal Injury and Abnormalities	Cell death of cerebellar granule cell	0.00607		FRAT1,MFN2	2
Cell-To-Cell Signaling and Interaction, Molecular Transport, Small Molecule Biochemistry	Concentration of 5-hydroxytryptamine	0.00607		NOTCH1,RAF1	2
Cellular Development	Delay in differentiation of stem cells	0.00607		NOTCH1,TP53	2
Cellular Development, Cellular Growth and Proliferation, Embryonic Development, Organ Development, Organismal Development, Tissue Development	Formation of thyroid cells	0.00607		TGFB1,THBS1	2
Embryonic Development, Endocrine System Development and Function, Organ Development, Organismal Development, Tissue Development	Formation of thyroid follicle	0.00607		TGFB1,THBS1	2
Cellular Assembly and Organization	Fusion of early endosomes	0.00607		CBL,RBSN	2
Cancer, Organismal Injury and Abnormalities	Grade 1 invasive serous peritoneal adenocarcinoma	0.00607		MAP2K1,MAP2K2	2
Cancer, Endocrine System Disorders, Organismal Injury and Abnormalities, Reproductive System Disease	Grade 1 recurrent invasive serous ovarian carcinoma	0.00607		MAP2K1,MAP2K2	2
Cancer, Organismal Injury and Abnormalities	Grade 1 recurrent serous peritoneal adenocarcinoma	0.00607		MAP2K1,MAP2K2	2
Lipid Metabolism, Small Molecule Biochemistry	Hydrolysis of 1-oleoyl-2-acetylglycerol	0.00607		PAFAH1B1,PAFAH1B2	2
Behavior	Irritability of organism	0.00607		COMT,HTT	2
Cancer, Endocrine System Disorders, Organismal Injury and Abnormalities, Reproductive System Disease	KRAS mutation negative ovarian carcinoma	0.00607		MAP2K1,MAP2K2	2
Cancer, Endocrine System Disorders, Organismal Injury and Abnormalities, Reproductive System Disease	Low grade invasive peritoneal serous micropapillary adenocarcinoma	0.00607		MAP2K1,MAP2K2	2
Cancer, Endocrine System Disorders, Organismal Injury and Abnormalities, Reproductive System Disease	Low grade recurrent ovarian serous micropapillary carcinoma	0.00607		MAP2K1,MAP2K2	2
Cancer, Endocrine System Disorders, Organismal Injury and Abnormalities, Reproductive System Disease	Low grade recurrent peritoneal serous micropapillary adenocarcinoma	0.00607		MAP2K1,MAP2K2	2
Cancer, Ophthalmic Disease, Organismal Injury and Abnormalities	Metastatic uveal melanoma	0.00607		MAP2K1,MAP2K2	2
Cellular Movement	Migration of cord blood cells	0.00607		ITGA4,ITGA5	2
Cell Morphology, Cellular Development, Cellular Growth and Proliferation	Morphogenesis of prostate cancer cell lines	0.00607		CD82,ITGA6	2
Molecular Transport, Protein Trafficking	Nuclear export of MAP kinase	0.00607		DUSP16,STYX	2
Cellular Development, Cellular Growth and Proliferation	Outgrowth of ovarian cancer cell lines	0.00607		CCND1,DPH1	2
DNA Replication, Recombination, and Repair	Oxidation of DNA	0.00607		HTT,MPO	2
Connective Tissue Disorders, Dermatological Diseases and Conditions, Developmental Disorder, Hereditary Disorder, Metabolic Disease, Organismal Injury and Abnormalities, Skeletal and Muscular Disorders	Progeroid form Ehlers-Danlos syndrome	0.00607		B3GALT6,B4GALT7	2
Cancer, Organismal Injury and Abnormalities, Tumor Morphology	Progressive KRAS mutation positive tumor	0.00607		MAP2K1,MAP2K2	2
Cancer, Organismal Injury and Abnormalities	Recurrent KRAS mutation positive tumor	0.00607		MAP2K1,MAP2K2	2
Cancer, Cell Cycle, Organismal Injury and Abnormalities, Tumor Morphology	Senescence of melanoma cells	0.00607		EP300,MCL1	2
Carbohydrate Metabolism	Uptake of glycosides	0.00607		ABCB10,SLC35B4	2
Cell Morphology, Cellular Function and Maintenance	Transmembrane potential	0.00607	1.016	AATF,AGA,BAK1,BBC3,BCL2L11,BID,CASP2,CD47,CISD1,FADD,FXN,HTT,KCNH2,MAP2K4,MCL1,MYC,NDUFS1,NOTCH1,PRF1,PYCARD,SLC25A6,STAT5A,TGFB1,TNFRSF10A,TP53,WT1	26
Cancer, Hematological Disease, Immunological Disease, Organismal Injury and Abnormalities	Waldenström macroglobulinemia	0.00609		APBA3,ARHGAP1,CASP7,CBX2,CDK2,COMT,EP300,FADD,FASN,HDAC5,JAK1,KAT6A,MAP2K4,MXI1,MYC,PIK3CD,PMF1/PMF1-BGLAP,POLE4,PRF1,PRIM2,RAB24,RAB4A,RAD50,ROCK2,RRM2B,TFDP1,TUBA4A,TUBA8,TUBB4A,TUBB4B,WT1	31
Cardiovascular System Development and Function, Organismal Development	Development of artery	0.00618		AP4S1,BAG4,CARD6,HOXA1,IFI16,KLF10,LEPROTL1,RAB9A,STX6,TUBA4A	10
Connective Tissue Disorders, Developmental Disorder, Neurological Disease, Organismal Injury and Abnormalities, Skeletal and Muscular Disorders	Microcephaly	0.00622		CENPE,CEP152,CEP63,EMG1,FLNA,KAT6A,KIF11,ORC6,PPP1R15B,PYCR2,SLC1A4,STAMBP,TELO2	13
Cancer, Hematological Disease, Immunological Disease, Organismal Injury and Abnormalities	Plasma cell dyscrasia	0.00623		AKT1S1,APBA3,ARHGAP1,CA2,CASP7,CBX2,CCL5,CCND1,CDK2,CEBPA,COMT,CTSG,EP300,FADD,FASN,FLNA,GGPS1,HDAC5,HSP90AA1,IL1RN,JAK1,KAT6A,KCNH2,MAP2K4,MXI1,MYC,NDC80,PIK3CD,PMF1/PMF1-BGLAP,PNRC1,POLE4,PRF1,PRIM2,PRKAA1,PSMA2,PTPN11,RAB24,RAB4A,RAD50,ROCK2,RRM2B,RUNX2,SDC1,SIGMAR1,STRN3,TFDP1,TP53,TUBA4A,TUBA8,TUBB4A,TUBB4B,UBE2M,VIM,WT1,ZNF660,ZNF784	56
Cell Death and Survival	Cytolysis	0.00632	-0.087	ANXA1,BAK1,C3AR1,CD59,DEFA1 (includes others),DGKE,FCGR1A,FCGR1B,FUT4,GPX1,HK1,HOXA1,MYC,NECTIN2,PIEZO1,PIGA,PRF1,PRTN3,PVR,RRAGA,SYK,TP53,TP53I11,VIM	24
Cellular Development, Cellular Growth and Proliferation	Cell proliferation of cervical cancer cell lines	0.0064	0.524	AHNAK,CCND1,CDCA4,CEBPD,CTCF,EP300,FSTL3,FTH1,GTPBP4,IRF1,KMT2D,LLGL1,MYC,PAK4,PFKFB3,RAF1,RBL1,RNF7,S100P,SEC61G,SKP2,SPRY2,STK24,STK38L,SUDS3,SUMO1,TERF1,TGFB1,TP53,TRIM35,TUBB,VAV2	32
Cellular Movement	Cell movement of sarcoma cell lines	0.00648	0.127	AHNAK,CD99,CTSB,FLNA,ITGA5,LRP5,MAP2K1,RAF1,RUNX2,S100A11,SDC1,SDC2,SHOC2,SPRY2,TMBIM4,TP53,TPM3	17
Cell Death and Survival	Cell death of bone cancer cell lines	0.00653	-1.001	ATG14,BBC3,BID,CD99,CDIP1,CDK2,ETHE1,HDAC5,HMGA1,IGF1R,IRF1,LAMP2,MAP2K4,MCL1,MDM2,MFN2,MIF,MYC,PRKAA1,PYCARD,RRP1B,SDC2,SUMO1,TMBIM4,TNFRSF10A,TP53,TRAF4,WT1	28
Carbohydrate Metabolism, Lipid Metabolism, Molecular Transport, Small Molecule Biochemistry	Concentration of phosphatidic acid	0.00661	-0.632	ARF6,BID,ELOVL1,EP300,FASN,INPP5E,INSIG1,LPL,NRBF2,ROCK2,SCAP,SCD	12
Cell Cycle, Cellular Movement	Cytokinesis of tumor cell lines	0.00661	1.133	ARF6,ECT2,FADD,GNAI2,KIF14,KIF20B,LZTS2,NEK7,RAB35,RGS14,STX16,TERF1	12
Cell Death and Survival	Cytolysis of blood cells	0.00704	0.338	CD59,DEFA1 (includes others),FUT4,PIGA,PRF1,VIM	6
Cancer, Organismal Injury and Abnormalities, Reproductive System Disease	Penis cancer	0.00704		HSP90AA1,TP53,TUBA4A,TUBA8,TUBB4A,TUBB4B	6
Cancer, Hematological Disease, Immunological Disease, Organismal Injury and Abnormalities	Relapsed chronic lymphocytic leukemia	0.00704		NOTCH1,PIK3CD,POLE4,PRIM2,RRM2B,TP53	6
Cancer, Organismal Injury and Abnormalities, Reproductive System Disease	Serous endometrial cancer	0.00704		HSP90AA1,TP53,TUBA4A,TUBA8,TUBB4A,TUBB4B	6
Free Radical Scavenging, Molecular Transport	Accumulation of reactive oxygen species	0.00711	-1.664	BBC3,CISD1,FXN,GPX1,MYC,NDUFS1,TP53	7
Cancer, Connective Tissue Disorders, Organismal Injury and Abnormalities, Respiratory Disease, Skeletal and Muscular Disorders	Carcinoma of accessory sinus	0.00711		HSP90AA1,RRM2B,TP53,TUBA4A,TUBA8,TUBB4A,TUBB4B	7
Cell Death and Survival, Organismal Injury and Abnormalities, Renal and Urological Disease	Apoptosis of kidney cell lines	0.0073	-0.326	AATF,API5,ATF6,BCL10,BCL2A1,BCL2L11,BID,CASP2,CASP7,FADD,GRB10,GSK3B,HTT,IRF1,MAP2K1,MAP2K4,MCL1,MIF,NFE2L2,PEA15,PPM1A,PPP1R15A,PRKAA1,PYCARD,RHOG,RNF13,SLC25A38,TGFB1,TNFRSF10A,ZNF622	30
Cancer, Organismal Injury and Abnormalities, Reproductive System Disease	Metastatic breast cancer	0.00731		CCND1,FLNA,GGPS1,HSP90AA1,NQO1,PIK3CD,POLE4,PTPN3,SCRIB,TGFBR1,THBS1,TNFRSF10A,TP53,TUBA4A,TUBA8,TUBB,TUBB4A,TUBB4B,VDR	19
Cell Cycle	M phase of cervical cancer cell lines	0.00774	1.842	ARF6,ECT2,FADD,GNAI2,GORASP1,KIF14,MAP2K1,NDC80,NEK7,RAB35,RGS14,STX16,TERF1	13
Cell Cycle, Connective Tissue Development and Function	Arrest in cell cycle progression of fibroblast cell lines	0.00776		MECP2,RAF1,RUNX2,TP53	4
Cellular Development, Cellular Growth and Proliferation	Arrest in proliferation of lung cancer cell lines	0.00776		CEBPA,NOTCH1,NOTCH2,TP53	4
Cellular Movement	Dissemination of cells	0.00776	1.969	CCL5,CD47,IGF1R,PEBP1	4
Cellular Assembly and Organization, DNA Replication, Recombination, and Repair	Stabilization of chromosomes	0.00776	0	INIP,MDM2,MYC,PINX1	4
Cell Death and Survival, DNA Replication, Recombination, and Repair	Fragmentation of DNA	0.00786	-1.491	BAK1,CASP2,DFFB,FADD,GPX1,GRN,HTT,IGF1R,KEAP1,MCL1,PRF1,PRTN3,PTPN11,S100A4,TGFB1,TP53	16
Cancer, Immunological Disease, Organismal Injury and Abnormalities	Lymphatic node tumor	0.00786		CCND1,CD79A,EP300,HLA-E,HSP90AA1,MCL1,NOTCH1,PIK3CD,PTPN11,SPN,TP53,TUBA4A,TUBA8,TUBB4A,TUBB4B,VIM	16
Lipid Metabolism, Molecular Transport, Small Molecule Biochemistry	Accumulation of D-erythro-C16-ceramide	0.00789		BBC3,CERS6,TP53	3
Cell Cycle, Gene Expression	Binding of p53 response element	0.00789		CEBPB,TP53,ZBTB5	3
Cardiovascular Disease, Dermatological Diseases and Conditions, Developmental Disorder, Organismal Injury and Abnormalities	Cardiofaciocutaneous syndrome	0.00789		MAP2K1,MAP2K2,PTPN11	3
Cell Cycle, Cell-To-Cell Signaling and Interaction, Cellular Growth and Proliferation	Contact growth inhibition of cervical cancer cell lines	0.00789		PPP1R15A,SLC19A1,TP53	3
Cellular Development	Delay in differentiation of cells	0.00789		CTSB,NOTCH1,TP53	3
Cell-mediated Immune Response, Cellular Development, Cellular Function and Maintenance, Cellular Growth and Proliferation, Embryonic Development, Hematological System Development and Function, Hematopoiesis, Lymphoid Tissue Structure and Development, Organ Development, Organismal Development, Tissue Development	Differentiation of natural killer cells	0.00789		GATA2,PIK3CD,TGFB1	3
Auditory Disease, Neurological Disease	Drug ototoxicity - deafness	0.00789		COMT,MT-RNR1,MT-TS1	3
Cell Death and Survival	Killing of colorectal cancer cell lines	0.00789		EP300,MDM2,TP53	3
Developmental Disorder, Hereditary Disorder, Metabolic Disease, Organismal Injury and Abnormalities	Mitochondrial complex I deficiency	0.00791		MT-ND5,MT-ND6,NDUFAF2,NDUFAF3,NDUFAF4,NDUFS1,NDUFS7,NDUFS8	8
Cancer, Organismal Injury and Abnormalities	CTNNB1 negative solid tumor	0.00798		HSP90AA1,TUBA4A,TUBA8,TUBB4A,TUBB4B	5
Cellular Compromise	Disassembly of nucleosomes	0.00798		GRWD1,HMGA1,SET,SMARCC1,SMARCC2	5
Cancer, Neurological Disease, Organismal Injury and Abnormalities	MYC amplification negative MYCN amplification negative medulloblastoma	0.00798		HSP90AA1,TUBA4A,TUBA8,TUBB4A,TUBB4B	5
Connective Tissue Disorders, Developmental Disorder, Hereditary Disorder, Organismal Injury and Abnormalities, Skeletal and Muscular Disorders	Noonan syndrome	0.00798		CBL,MAP2K1,PTPN11,RAF1,SHOC2	5
Cancer, Endocrine System Disorders, Organismal Injury and Abnormalities, Reproductive System Disease	Ovarian carcinosarcoma	0.00798		TP53,TUBA4A,TUBA8,TUBB4A,TUBB4B	5
Cancer, Organismal Injury and Abnormalities, Respiratory Disease	Stage IB lung adenocarcinoma	0.00798		HSP90AA1,TUBA4A,TUBA8,TUBB4A,TUBB4B	5
Cancer, Gastrointestinal Disease, Organismal Injury and Abnormalities	Stage II squamous cell carcinoma of middle third of esophagus	0.00798		HSP90AA1,TUBA4A,TUBA8,TUBB4A,TUBB4B	5
Cancer, Gastrointestinal Disease, Organismal Injury and Abnormalities	Stage II stage II esophageal squamous cell carcinoma	0.00798		HSP90AA1,TUBA4A,TUBA8,TUBB4A,TUBB4B	5
Cancer, Gastrointestinal Disease, Organismal Injury and Abnormalities	Stage III squamous cell carcinoma of middle third of esophagus	0.00798		HSP90AA1,TUBA4A,TUBA8,TUBB4A,TUBB4B	5
Cancer, Gastrointestinal Disease, Organismal Injury and Abnormalities	Stage III stage III esophageal squamous cell carcinoma	0.00798		HSP90AA1,TUBA4A,TUBA8,TUBB4A,TUBB4B	5
Cancer, Organismal Injury and Abnormalities, Respiratory Disease	Stage IIIA lung squamous cell carcinoma	0.00798		HSP90AA1,TUBA4A,TUBA8,TUBB4A,TUBB4B	5
Cancer, Organismal Injury and Abnormalities, Respiratory Disease	Stage IIIB advanced lung squamous cell carcinoma	0.00798		HSP90AA1,TUBA4A,TUBA8,TUBB4A,TUBB4B	5
Cancer, Organismal Injury and Abnormalities, Respiratory Disease	Unresectable, advanced non-small cell lung cancer	0.00798		HSP90AA1,TUBA4A,TUBA8,TUBB4A,TUBB4B	5
Cell Cycle, Gene Expression	Binding of DNA	0.00803	0.338	AATF,ASS1,CBX1,CCND1,CD99,CDK2,CEBPA,CEBPB,CEBPE,EP300,ESRRA,FADD,GFPT1,GPX1,GSK3B,HMGA1,HMGB2,HNRNPC,HTT,IFI16,IRF1,ITGA5,JUNB,KMT2D,LPL,MAP2K1,MDM2,MIER1,MIF,MYC,NOTCH1,OSM,POU2F1,PTAFR,PTPN11,RBPJ,SOAT1,SPN,SUMO1,SUV39H1,TGFB1,TGFBR1,TNFSF13B,TP53,TSNAX,VDR,ZBTB5	47
Cancer, Developmental Disorder, Hematological Disease, Immunological Disease, Organismal Injury and Abnormalities	Extranodal marginal zone cell lymphoma	0.00819		BCL10,CCND1,PIK3CD,SPN,TP53,TUBA4A,TUBA8,TUBB4A,TUBB4B	9
Nucleic Acid Metabolism, Small Molecule Biochemistry	Metabolism of nucleoside triphosphate	0.00832	-1.91	AK4,CHCHD10,COX8A,HSPA8,HTT,LETM1,MFN2,NDUFS1,NUDT1,SAMHD1,TGFB1,TP53	12
Cancer, Organismal Injury and Abnormalities, Reproductive System Disease	Endometrial serous carcinoma	0.00858		HSP90AA1,TP53,TUBA4A,TUBA8,TUBB4A,TUBB4B,WT1	7
Cancer, Organismal Injury and Abnormalities, Tumor Morphology	Invasion of malignant tumor	0.00858	-1.067	B4GALT5,CD53,GNA12,KCNH2,TGFB1,TGFBR1,VIM	7
Cell Morphology	Morphology of sarcoma cell lines	0.00858		CCND1,CORO1B,LRP5,MDM2,TP53,TPM3,WT1	7
Cell Cycle, Cellular Assembly and Organization, Cellular Function and Maintenance, DNA Replication, Recombination, and Repair	Organization of chromosomes	0.00858		CDAN1,CDCA8,HDAC5,MYC,NDC80,RLF,SUV39H1	7
Cell Death and Survival	Apoptosis of hepatoma cell lines	0.00863	-2.942	ACVR1B,BCL2L11,CCND1,CTSB,FADD,GALNT10,JUND,MAP2K1,MAP2K4,MAP3K11,MCL1,MFN2,MYC,OSM,S1PR3,SCD,SYK,TBPL1,TGFB1,TP53,UBE2V1,WT1	22
Cancer, Organismal Injury and Abnormalities, Renal and Urological Disease	Advanced urothelial transitional cell carcinoma	0.00879		HSP90AA1,POLE4,TUBA4A,TUBA8,TUBB4A,TUBB4B	6
Cancer, Neurological Disease, Organismal Injury and Abnormalities	Classic medulloblastoma	0.00879		HSP90AA1,TP53,TUBA4A,TUBA8,TUBB4A,TUBB4B	6
Cancer, Organismal Injury and Abnormalities, Reproductive System Disease	Endometrial carcinosarcoma	0.00879		HSP90AA1,TP53,TUBA4A,TUBA8,TUBB4A,TUBB4B	6
Cell Cycle	G1 phase of cervical cancer cell lines	0.00879		CCNA2,CDKN3,COPS2,SNX33,SPRY2,STK38L	6
Cancer, Gastrointestinal Disease, Organismal Injury and Abnormalities, Respiratory Disease	Non-keratinizing nasopharyngeal carcinoma	0.00879		HSP90AA1,POLE4,TUBA4A,TUBA8,TUBB4A,TUBB4B	6
Cancer, Organismal Injury and Abnormalities	Occult primary cancer of head and neck	0.00879		HSP90AA1,RRM2B,TUBA4A,TUBA8,TUBB4A,TUBB4B	6
Cancer, Connective Tissue Disorders, Organismal Injury and Abnormalities, Respiratory Disease, Skeletal and Muscular Disorders	Squamous cell cancer of the ethmoid sinus	0.00879		HSP90AA1,RRM2B,TUBA4A,TUBA8,TUBB4A,TUBB4B	6
Cancer, Organismal Injury and Abnormalities, Respiratory Disease	Squamous cell cancer of the glottis	0.00879		HSP90AA1,RRM2B,TUBA4A,TUBA8,TUBB4A,TUBB4B	6
Cancer, Gastrointestinal Disease, Organismal Injury and Abnormalities	Squamous cell cancer of the lip	0.00879		HSP90AA1,RRM2B,TUBA4A,TUBA8,TUBB4A,TUBB4B	6
Cancer, Connective Tissue Disorders, Developmental Disorder, Gastrointestinal Disease, Neurological Disease, Organismal Injury and Abnormalities, Respiratory Disease, Skeletal and Muscular Disorders	Squamous cell cancer of the maxillary sinus	0.00879		HSP90AA1,RRM2B,TUBA4A,TUBA8,TUBB4A,TUBB4B	6
Cancer, Organismal Injury and Abnormalities, Respiratory Disease	Squamous cell cancer of the supraglottis	0.00879		HSP90AA1,RRM2B,TUBA4A,TUBA8,TUBB4A,TUBB4B	6
Cancer, Gastrointestinal Disease, Organismal Injury and Abnormalities, Respiratory Disease	Stage II locally advanced non-metastatic nasopharyngeal carcinoma	0.00879		HSP90AA1,POLE4,TUBA4A,TUBA8,TUBB4A,TUBB4B	6
Cancer, Gastrointestinal Disease, Organismal Injury and Abnormalities, Respiratory Disease	Stage III locally advanced non-metastatic nasopharyngeal carcinoma	0.00879		HSP90AA1,POLE4,TUBA4A,TUBA8,TUBB4A,TUBB4B	6
Cancer, Gastrointestinal Disease, Organismal Injury and Abnormalities, Respiratory Disease	Stage IVA locally advanced non-metastatic nasopharyngeal carcinoma	0.00879		HSP90AA1,POLE4,TUBA4A,TUBA8,TUBB4A,TUBB4B	6
Cancer, Gastrointestinal Disease, Organismal Injury and Abnormalities, Respiratory Disease	Stage IVB locally advanced non-metastatic nasopharyngeal carcinoma	0.00879		HSP90AA1,POLE4,TUBA4A,TUBA8,TUBB4A,TUBB4B	6
Cell Death and Survival	Cell death of connective tissue cells	0.00888	-1.182	ATF6,BAK1,BBC3,BCL2L11,BID,COL2A1,FANCG,FCGR1A,FLNA,GRB10,HTT,IGF1R,ITGA6,MAP2K4,MCL1,MYC,RAF1,RHOG,RNF13,SUMO1,TFDP1,TGFB1,TNFRSF10A,TP53,TWIST1	25
Cell Death and Survival	Apoptosis of breast cancer cell lines	0.00894	-0.047	BACH1,BAK1,BCL10,BCL2L11,BID,CASP2,CASP7,CCND1,CTCF,DPH1,EP300,FADD,FASN,FTH1,GSK3B,HDAC5,HOXA1,IFI16,IRF1,ITGB3BP,MAP2K1,MAP3K11,MCL1,MIF,NACC2,NQO1,PEA15,PEBP1,RAF1,RNF5,SDC1,SIVA1,SNX33,STAT5A,TAOK3,TGFB1,TGFBR1,TNFRSF10A,TP53,TWIST1,VDR,WT1	42
Cellular Development, Cellular Growth and Proliferation	Cell proliferation of carcinoma cell lines	0.00914	0.371	ADAM17,AKT1S1,ANXA1,BAK1,BBC3,BID,C1GALT1,CASP2,CCNA2,CCND1,CDCA2,CDCA4,CDCA5,CDK2,CEBPA,CERS1,DLGAP5,DVL1,DYNC1H1,ECT2,EP300,FSCN1,GRN,HIF1AN,HK1,HOXA1,IGF1R,IGF2R,IRF1,KEAP1,MALAT1,MAP2K1,MAPRE1,MCL1,MDM2,MYC,NDUFAF2,NFE2L2,NOTCH1,NOTCH2,PIK3CD,PTAFR,PTPN11,PUS7L,RAF1,RUNX2,S100A10,SCD,SET,SKP2,SLC25A6,TGFB1,TNFRSF10A,TP53,TSPO,TXNIP,ZNF267	57
Free Radical Scavenging	Generation of reactive oxygen species	0.00915	0.32	AATF,BBC3,C3AR1,CD47,CYBB,GPX1,ITGA6,LTB4R2,PRTN3,SH3BP5,STAT5A,SYK,TFAM,TGFB1,TP53,UQCRFS1,VAV2	17
Cell Death and Survival	Apoptosis of bone cancer cell lines	0.00936	-0.708	BBC3,CD99,CDIP1,CDK2,ETHE1,HDAC5,IGF1R,IRF1,MAP2K4,MCL1,MDM2,MFN2,MIF,MYC,PRKAA1,PYCARD,RRP1B,SDC2,TMBIM4,TNFRSF10A,TP53,TRAF4,WT1	23
Energy Production, Molecular Transport, Nucleic Acid Metabolism, Small Molecule Biochemistry	Concentration of ATP	0.00944	-0.788	CD47,FXN,HTT,LETM1,NDUFS1,NQO1,SLC16A1,SQSTM1,TP53	9
Hematological Disease	Blood protein disorder	0.0098		AKT1S1,APBA3,ARHGAP1,CA2,CASP7,CBX2,CCL5,CCND1,CD79A,CDK2,CEBPA,COMT,CTSG,EP300,FADD,FASN,FCGR1A,FCGR1B,FLNA,GGPS1,HDAC5,HSP90AA1,IL1RN,JAK1,KAT6A,KCNH2,MAP2K4,MXI1,MYC,NDC80,PDE4A,PIK3CD,PMF1/PMF1-BGLAP,PNRC1,POLE4,PRF1,PRIM2,PRKAA1,PSMA2,PTPN11,RAB24,RAB4A,RAD50,ROCK2,RRM2B,RUNX2,SDC1,SIGMAR1,STRN3,TFDP1,TP53,TUBA4A,TUBA8,TUBB4A,TUBB4B,UBE2M,VIM,WT1,ZNF660,ZNF784	60
Cancer, Organismal Injury and Abnormalities	Transitional-cell carcinoma	0.0099		ATRX,ATXN2L,CASP2,CBFB,CCND1,CTCF,EP300,ESRRA,FGFRL1,HIST1H1C,HSP90AA1,KEAP1,KMT2D,MALAT1,NFE2L2,NFE2L3,NOTCH1,NOTCH2,POLE4,SMC3,SPN,TP53,TSKU,TUBA4A,TUBA8,TUBB4A,TUBB4B,VIM	28
DNA Replication, Recombination, and Repair	Degradation of DNA	0.00994	-1.697	BAK1,CASP2,DFFB,FADD,GPX1,GRN,HTT,IGF1R,KEAP1,MCL1,MYC,PRF1,PRTN3,PTPN11,S100A4,TGFB1,TP53	17
Cell Cycle, Cellular Development, Connective Tissue Development and Function	Senescence of fibroblast cell lines	0.0102	-0.623	CDK2,EP300,HLX,LIN52,MDM2,MYC,NUDT1,PPM1D,RAF1,RBL1,STAT5A,TAB1,TAF1C,TP53,TSC22D1,UQCRFS1	16
Cellular Development, Cellular Growth and Proliferation	Cell proliferation of lymphoma cell lines	0.0102	0.405	AGA,CD320,COPZ1,IGF1R,IRF1,JAK1,JUNB,MFN2,MYC,NOTCH1,NOTCH2,NR2F6,PTPN11,SKP2,SLC16A1,SMAD5,SMN1/SMN2,SYK,TGFB1,TP53	20
Cancer, Hematological Disease, Organismal Injury and Abnormalities	Bone marrow metastasis	0.0104		IGF1R,TUBA4A,TUBA8,TUBB4A,TUBB4B	5
Cell Cycle, Connective Tissue Development and Function	Cell cycle progression of fibroblast cell lines	0.0104		FANCG,MECP2,RAF1,RUNX2,TP53	5
Cancer, Hematological Disease, Immunological Disease, Organismal Injury and Abnormalities	Centroblastic lymphoma	0.0104		CASP2,TUBA4A,TUBA8,TUBB4A,TUBB4B	5
Cancer, Organismal Injury and Abnormalities, Respiratory Disease	EGFR exon 18 mutation positive EGFR T790M mutation negative non-small-cell lung cancer	0.0104		HSP90AA1,TUBA4A,TUBA8,TUBB4A,TUBB4B	5
Cancer, Organismal Injury and Abnormalities, Respiratory Disease	EGFR exon 19 mutation positive EGFR T790M mutation negative non-small-cell lung cancer	0.0104		HSP90AA1,TUBA4A,TUBA8,TUBB4A,TUBB4B	5
Cancer, Organismal Injury and Abnormalities, Respiratory Disease	EGFR exon 19 mutation positive EGFR resistance mutation negative nonsquamous non-small cell lung cancer	0.0104		HSP90AA1,TUBA4A,TUBA8,TUBB4A,TUBB4B	5
Cancer, Organismal Injury and Abnormalities, Respiratory Disease	EGFR exon 21 mutation positive EGFR T790M mutation negative non-small-cell lung cancer	0.0104		HSP90AA1,TUBA4A,TUBA8,TUBB4A,TUBB4B	5
Cancer, Gastrointestinal Disease, Organismal Injury and Abnormalities	Gingival fibromatosis	0.0104		ATP6V1B2,CCNC,CCND1,CCND2,TFDP1	5
Endocrine System Disorders, Hematological Disease	Hypercalcemia	0.0104		ANXA1,AP2S1,ATP6V1B2,GGPS1,VDR	5
Cancer, Organismal Injury and Abnormalities, Reproductive System Disease	Locally advanced squamous cell cervical carcinoma	0.0104		HSP90AA1,TUBA4A,TUBA8,TUBB4A,TUBB4B	5
Cancer, Organismal Injury and Abnormalities, Reproductive System Disease	Metastatic endometrial carcinosarcoma	0.0104		HSP90AA1,TUBA4A,TUBA8,TUBB4A,TUBB4B	5
Cancer, Hematological Disease, Immunological Disease, Organismal Injury and Abnormalities, Reproductive System Disease	Node positive cervical adenocarcinoma	0.0104		HSP90AA1,TUBA4A,TUBA8,TUBB4A,TUBB4B	5
Cellular Assembly and Organization	Rearrangement of actin cytoskeleton	0.0104		ANXA1,ARF6,ITGA4,PLXNA1,RAB5A	5
Cancer, Organismal Injury and Abnormalities, Reproductive System Disease	Recurrent endometrial carcinosarcoma	0.0104		HSP90AA1,TUBA4A,TUBA8,TUBB4A,TUBB4B	5
Cancer, Endocrine System Disorders, Organismal Injury and Abnormalities, Reproductive System Disease	Recurrent testicular nonseminomatous germ cell tumor	0.0104		HSP90AA1,TUBA4A,TUBA8,TUBB4A,TUBB4B	5
Cancer, Organismal Injury and Abnormalities, Reproductive System Disease	Stage I endometrial clear cell carcinoma	0.0104		HSP90AA1,TUBA4A,TUBA8,TUBB4A,TUBB4B	5
Cancer, Organismal Injury and Abnormalities, Reproductive System Disease	Stage I lymph node negative invasive cervical cancer	0.0104		HSP90AA1,TUBA4A,TUBA8,TUBB4A,TUBB4B	5
Cancer, Organismal Injury and Abnormalities, Reproductive System Disease	Stage IB1 cervical adenosquamous carcinoma	0.0104		HSP90AA1,TUBA4A,TUBA8,TUBB4A,TUBB4B	5
Cancer, Organismal Injury and Abnormalities, Reproductive System Disease	Stage IB1 cervical squamous cell carcinoma	0.0104		HSP90AA1,TUBA4A,TUBA8,TUBB4A,TUBB4B	5
Cancer, Organismal Injury and Abnormalities, Reproductive System Disease	Stage IB2 cervical adenocarcinoma	0.0104		HSP90AA1,TUBA4A,TUBA8,TUBB4A,TUBB4B	5
Cancer, Organismal Injury and Abnormalities, Reproductive System Disease	Stage IB2 cervical adenosquamous carcinoma	0.0104		HSP90AA1,TUBA4A,TUBA8,TUBB4A,TUBB4B	5
Cancer, Organismal Injury and Abnormalities, Reproductive System Disease	Stage IB2 cervical squamous cell carcinoma	0.0104		HSP90AA1,TUBA4A,TUBA8,TUBB4A,TUBB4B	5
Cancer, Organismal Injury and Abnormalities, Respiratory Disease	Stage II EGFR exon 18 activating mutation positive EGFR T790M mutation negative non-squamous non-small-cell lung cancer	0.0104		HSP90AA1,TUBA4A,TUBA8,TUBB4A,TUBB4B	5
Cancer, Organismal Injury and Abnormalities, Respiratory Disease	Stage II EGFR exon 19 activating mutation positive EGFR T790M mutation negative non-squamous non-small-cell lung cancer	0.0104		HSP90AA1,TUBA4A,TUBA8,TUBB4A,TUBB4B	5
Cancer, Organismal Injury and Abnormalities, Respiratory Disease	Stage II EGFR exon 20 activating mutation positive EGFR T790M mutation negative non-squamous non-small-cell lung cancer	0.0104		HSP90AA1,TUBA4A,TUBA8,TUBB4A,TUBB4B	5
Cancer, Organismal Injury and Abnormalities, Respiratory Disease	Stage II EGFR exon 20 mutation positive EGFR resistance mutation negative nonsquamous non-small cell lung cancer	0.0104		HSP90AA1,TUBA4A,TUBA8,TUBB4A,TUBB4B	5
Cancer, Organismal Injury and Abnormalities, Respiratory Disease	Stage II EGFR exon 21 activating mutation positive EGFR T790M mutation negative non-squamous non-small-cell lung cancer	0.0104		HSP90AA1,TUBA4A,TUBA8,TUBB4A,TUBB4B	5
Cancer, Organismal Injury and Abnormalities, Reproductive System Disease	Stage II endometrial clear cell carcinoma	0.0104		HSP90AA1,TUBA4A,TUBA8,TUBB4A,TUBB4B	5
Cancer, Organismal Injury and Abnormalities, Reproductive System Disease	Stage IIA cervical adenocarcinoma	0.0104		HSP90AA1,TUBA4A,TUBA8,TUBB4A,TUBB4B	5
Cancer, Organismal Injury and Abnormalities, Reproductive System Disease	Stage IIA cervical adenosquamous carcinoma	0.0104		HSP90AA1,TUBA4A,TUBA8,TUBB4A,TUBB4B	5
Cancer, Organismal Injury and Abnormalities, Reproductive System Disease	Stage IIA cervical squamous cell carcinoma	0.0104		HSP90AA1,TUBA4A,TUBA8,TUBB4A,TUBB4B	5
Cancer, Organismal Injury and Abnormalities, Reproductive System Disease	Stage IIA lymph node negative invasive cervical cancer	0.0104		HSP90AA1,TUBA4A,TUBA8,TUBB4A,TUBB4B	5
Cancer, Organismal Injury and Abnormalities, Reproductive System Disease	Stage IIB cervical adenocarcinoma	0.0104		HSP90AA1,TUBA4A,TUBA8,TUBB4A,TUBB4B	5
Cancer, Organismal Injury and Abnormalities, Reproductive System Disease	Stage IIB cervical adenosquamous carcinoma	0.0104		HSP90AA1,TUBA4A,TUBA8,TUBB4A,TUBB4B	5
Cancer, Organismal Injury and Abnormalities, Reproductive System Disease	Stage IIB cervical squamous cell carcinoma	0.0104		HSP90AA1,TUBA4A,TUBA8,TUBB4A,TUBB4B	5
Cancer, Organismal Injury and Abnormalities, Reproductive System Disease	Stage IIB lymph node negative invasive cervical cancer	0.0104		HSP90AA1,TUBA4A,TUBA8,TUBB4A,TUBB4B	5
Cancer, Organismal Injury and Abnormalities, Reproductive System Disease	Stage III endometrial clear cell carcinoma	0.0104		HSP90AA1,TUBA4A,TUBA8,TUBB4A,TUBB4B	5
Cancer, Organismal Injury and Abnormalities, Reproductive System Disease	Stage III endometrial undifferentiated carcinoma	0.0104		HSP90AA1,TUBA4A,TUBA8,TUBB4A,TUBB4B	5
Cancer, Organismal Injury and Abnormalities, Respiratory Disease	Stage III laryngeal squamous cell carcinoma	0.0104		HSP90AA1,TUBA4A,TUBA8,TUBB4A,TUBB4B	5
Cancer, Organismal Injury and Abnormalities, Respiratory Disease	Stage III laryngeal verrucous carcinoma	0.0104		HSP90AA1,TUBA4A,TUBA8,TUBB4A,TUBB4B	5
Cancer, Gastrointestinal Disease, Organismal Injury and Abnormalities, Respiratory Disease	Stage III oropharyngeal squamous cell carcinoma	0.0104		HSP90AA1,TUBA4A,TUBA8,TUBB4A,TUBB4B	5
Cancer, Gastrointestinal Disease, Organismal Injury and Abnormalities, Respiratory Disease	Stage III squamous cell cancer of the hypopharynx	0.0104		HSP90AA1,TUBA4A,TUBA8,TUBB4A,TUBB4B	5
Cancer, Endocrine System Disorders, Organismal Injury and Abnormalities, Reproductive System Disease	Stage III uterine papillary serous carcinoma	0.0104		HSP90AA1,TUBA4A,TUBA8,TUBB4A,TUBB4B	5
Cancer, Gastrointestinal Disease, Organismal Injury and Abnormalities	Stage III verrucous carcinoma of oral cavity	0.0104		HSP90AA1,TUBA4A,TUBA8,TUBB4A,TUBB4B	5
Cancer, Gastrointestinal Disease, Organismal Injury and Abnormalities, Respiratory Disease	Stage III-IVB non-keratinizing nasopharyngeal carcinoma	0.0104		HSP90AA1,TUBA4A,TUBA8,TUBB4A,TUBB4B	5
Cancer, Organismal Injury and Abnormalities, Respiratory Disease	Stage IIIA EGFR exon 18 activating mutation positive EGFR T790M mutation negative non-squamous non-small-cell lung cancer	0.0104		HSP90AA1,TUBA4A,TUBA8,TUBB4A,TUBB4B	5
Cancer, Organismal Injury and Abnormalities, Respiratory Disease	Stage IIIA EGFR exon 19 activating mutation positive EGFR T790M mutation negative non-squamous non-small-cell lung cancer	0.0104		HSP90AA1,TUBA4A,TUBA8,TUBB4A,TUBB4B	5
Cancer, Organismal Injury and Abnormalities, Respiratory Disease	Stage IIIA EGFR exon 20 activating mutation positive EGFR T790M mutation negative non-squamous non-small-cell lung cancer	0.0104		HSP90AA1,TUBA4A,TUBA8,TUBB4A,TUBB4B	5
Cancer, Organismal Injury and Abnormalities, Respiratory Disease	Stage IIIA EGFR exon 20 mutation positive EGFR resistance mutation negative nonsquamous non-small cell lung cancer	0.0104		HSP90AA1,TUBA4A,TUBA8,TUBB4A,TUBB4B	5
Cancer, Organismal Injury and Abnormalities, Respiratory Disease	Stage IIIA EGFR exon 21 activating mutation positive EGFR T790M mutation negative non-squamous non-small-cell lung cancer	0.0104		HSP90AA1,TUBA4A,TUBA8,TUBB4A,TUBB4B	5
Cancer, Organismal Injury and Abnormalities, Respiratory Disease	Stage IIIB ALK rearrangement positive non-small cell lung cancer	0.0104		IGF1R,TUBA4A,TUBA8,TUBB4A,TUBB4B	5
Cancer, Organismal Injury and Abnormalities, Respiratory Disease	Stage IIIB EGFR exon 18 activating mutation positive EGFR T790M mutation negative non-squamous non-small-cell lung cancer	0.0104		HSP90AA1,TUBA4A,TUBA8,TUBB4A,TUBB4B	5
Cancer, Organismal Injury and Abnormalities, Respiratory Disease	Stage IIIB EGFR exon 19 activating mutation positive EGFR T790M mutation negative non-squamous non-small-cell lung cancer	0.0104		HSP90AA1,TUBA4A,TUBA8,TUBB4A,TUBB4B	5
Cancer, Organismal Injury and Abnormalities, Respiratory Disease	Stage IIIB EGFR exon 20 activating mutation positive EGFR T790M mutation negative non-squamous non-small-cell lung cancer	0.0104		HSP90AA1,TUBA4A,TUBA8,TUBB4A,TUBB4B	5
Cancer, Organismal Injury and Abnormalities, Respiratory Disease	Stage IIIB EGFR exon 21 activating mutation positive EGFR T790M mutation negative non-squamous non-small-cell lung cancer	0.0104		HSP90AA1,TUBA4A,TUBA8,TUBB4A,TUBB4B	5
Cancer, Organismal Injury and Abnormalities, Reproductive System Disease	Stage IIIB cervical adenocarcinoma	0.0104		HSP90AA1,TUBA4A,TUBA8,TUBB4A,TUBB4B	5
Cancer, Organismal Injury and Abnormalities, Reproductive System Disease	Stage IIIB cervical squamous cell carcinoma	0.0104		HSP90AA1,TUBA4A,TUBA8,TUBB4A,TUBB4B	5
Cancer, Gastrointestinal Disease, Organismal Injury and Abnormalities, Respiratory Disease	Stage IV squamous cell cancer of the hypopharynx	0.0104		HSP90AA1,TUBA4A,TUBA8,TUBB4A,TUBB4B	5
Cancer, Endocrine System Disorders, Organismal Injury and Abnormalities, Reproductive System Disease	Stage IV uterine papillary serous carcinoma	0.0104		HSP90AA1,TUBA4A,TUBA8,TUBB4A,TUBB4B	5
Cancer, Organismal Injury and Abnormalities, Reproductive System Disease	Stage IVA cervical adenocarcinoma	0.0104		HSP90AA1,TUBA4A,TUBA8,TUBB4A,TUBB4B	5
Cancer, Organismal Injury and Abnormalities, Reproductive System Disease	Stage IVA cervical adenosquamous carcinoma	0.0104		HSP90AA1,TUBA4A,TUBA8,TUBB4A,TUBB4B	5
Cancer, Organismal Injury and Abnormalities, Reproductive System Disease	Stage IVA cervical squamous cell carcinoma	0.0104		HSP90AA1,TUBA4A,TUBA8,TUBB4A,TUBB4B	5
Cancer, Organismal Injury and Abnormalities, Reproductive System Disease	Stage IVA endometrial clear cell carcinoma	0.0104		HSP90AA1,TUBA4A,TUBA8,TUBB4A,TUBB4B	5
Cancer, Organismal Injury and Abnormalities, Respiratory Disease	Stage IVA laryngeal squamous cell carcinoma	0.0104		HSP90AA1,TUBA4A,TUBA8,TUBB4A,TUBB4B	5
Cancer, Organismal Injury and Abnormalities, Respiratory Disease	Stage IVA laryngeal verrucous carcinoma	0.0104		HSP90AA1,TUBA4A,TUBA8,TUBB4A,TUBB4B	5
Cancer, Gastrointestinal Disease, Organismal Injury and Abnormalities, Respiratory Disease	Stage IVA oropharyngeal squamous cell carcinoma	0.0104		HSP90AA1,TUBA4A,TUBA8,TUBB4A,TUBB4B	5
Cancer, Organismal Injury and Abnormalities, Respiratory Disease	Stage IVB laryngeal squamous cell carcinoma	0.0104		HSP90AA1,TUBA4A,TUBA8,TUBB4A,TUBB4B	5
Cancer, Organismal Injury and Abnormalities, Respiratory Disease	Stage IVB laryngeal verrucous carcinoma	0.0104		HSP90AA1,TUBA4A,TUBA8,TUBB4A,TUBB4B	5
Cancer, Gastrointestinal Disease, Organismal Injury and Abnormalities, Respiratory Disease	Stage IVB oropharyngeal squamous cell carcinoma	0.0104		HSP90AA1,TUBA4A,TUBA8,TUBB4A,TUBB4B	5
Cell Cycle, Cellular Movement	Cytokinesis of cervical cancer cell lines	0.0105	0.831	ARF6,ECT2,FADD,GNAI2,KIF14,NEK7,RAB35,RGS14,STX16,TERF1	10
Cell Signaling, Post-Translational Modification, Protein Synthesis	Assembly of protein-protein complex	0.0107		ARPC5,COX10,DAB2IP,GSK3B,HCFC1,HMGA1,HSPA8,LLGL1,MDM2,NDUFA3,NDUFA5,NDUFA8,NDUFAF3,NDUFAF4,NDUFAF8,NDUFS5,NDUFS7,NDUFS8,PTPN11,RAF1,SUMO1,TGFB1,TP53,TWF2,VAMP3	25
Cell Death and Survival	Cell viability of carcinoma cell lines	0.0107	-0.037	ADAM17,AQP3,BID,C1GALT1,CBL,DEFA1 (includes others),FASN,GATA2,HK1,HTRA3,IGF1R,IL1RN,KIF11,MAPK7,MCL1,MDM2,NFE2L2,NOTCH1,PIK3R2,RAF1,RNF2,TGFB1,TP53,TWIST1	24
Cancer, Organismal Injury and Abnormalities, Respiratory Disease	Non small cell lung adenosquamous carcinoma	0.0108		HSP90AA1,TP53,TUBA4A,TUBA8,TUBB4A,TUBB4B	6
Cellular Assembly and Organization	Organization of plasma membrane	0.0108		AGRN,ARF6,CORO1B,LIMA1,PLEK,SERP1	6
Cancer, Developmental Disorder, Endocrine System Disorders, Organismal Injury and Abnormalities, Reproductive System Disease	Ovarian sex cord-stromal tumor	0.0108		GNAI2,HSP90AA1,TUBA4A,TUBA8,TUBB4A,TUBB4B	6
Cancer, Organismal Injury and Abnormalities, Reproductive System Disease	Stage II-III infiltrating ductal breast carcinoma	0.0108		HSP90AA1,POLE4,TUBA4A,TUBA8,TUBB4A,TUBB4B	6
Cancer, Organismal Injury and Abnormalities, Reproductive System Disease	Teratoma	0.0108		BCL10,HSP90AA1,TUBA4A,TUBA8,TUBB4A,TUBB4B	6
Cardiovascular Disease, Cardiovascular System Development and Function, Embryonic Development, Organ Development, Organismal Development, Tissue Development	Blood vessel collateralization of coronary artery	0.0108		AP4S1,BAG4,CARD6,IFI16,KLF10,LEPROTL1,RAB9A,STX6,TUBA4A	9
Neurological Disease, Organismal Injury and Abnormalities	Myoclonic seizure	0.0108		CERS1,CTSB,KCTD7,MT-ND5,MT-TL1,MT-TS1,SLC25A22,TBC1D24,TSPO	9
Cellular Assembly and Organization	Chromosomal congression of metaphase plate	0.0109		CDCA5,CENPE,FAM83D,NDC80	4
Developmental Disorder, Hereditary Disorder, Metabolic Disease, Neurological Disease, Ophthalmic Disease, Organismal Injury and Abnormalities, Skeletal and Muscular Disorders	Leber optic atrophy	0.0109		MT-CYB,MT-ND5,MT-ND6,MT-TL1	4
Cancer, Endocrine System Disorders, Organismal Injury and Abnormalities, Respiratory Disease	Large cell lung carcinoma	0.0112		HSP90AA1,IGF1R,KEAP1,MALAT1,MDM2,POLE4,TP53,TUBA4A,TUBA8,TUBB4A,TUBB4B	11
Cell Morphology, Cellular Function and Maintenance	Autophagy of tumor cell lines	0.0112	-0.415	BBC3,BCL2L11,BST2,CISD1,COPZ1,EP300,FADD,FBXL20,GABARAPL1,GSK3B,LETM1,MAP2K1,MAP2K2,MDM2,NEU3,NFE2L2,PDK1,RAB1A,TP53,UBASH3B,USP19	21
Cell Cycle	Interaction of DNA	0.0112	0.439	AATF,ASS1,CBX1,CCND1,CD99,CDK2,CEBPA,CEBPB,CEBPE,EP300,ESRRA,FADD,GFPT1,GPX1,GSK3B,HMGA1,HMGB2,HNRNPC,HTT,IFI16,IRF1,ITGA5,JUNB,KMT2D,LPL,MAP2K1,MDM2,MIER1,MIF,MYC,NOTCH1,OSM,POU2F1,PTAFR,PTPN11,RAD50,RBPJ,SOAT1,SPN,SUMO1,SUV39H1,TGFB1,TGFBR1,TNFSF13B,TP53,TSNAX,VDR,ZBTB5	48
DNA Replication, Recombination, and Repair	DNA replication	0.0114	-0.854	CCNA2,CDAN1,CDK2,CDK2AP1,EP300,ESCO1,ESRRA,FAM111A,GRWD1,GTPBP4,HMGA1,IGF1R,MCM2,ORC6,RPA3,S100A11,SET,SMC3,TERF1,TFAM,TGFB1,TP53,WRNIP1	23
Cellular Movement	Cell movement of prostate cancer cell lines	0.0116	-0.711	AHNAK,CAMKK2,CD82,CD99,ESRRA,FSCN1,HSP90AA1,IGF1R,IGSF8,MAPK7,NOTCH1,NOTCH2,PAK4,PBK,S100A11,SKP2,TGFB1,TP53,TWIST1	19
Cellular Development	Differentiation of leukemia cell lines	0.0116	0.074	CBFB,CDK2,CEBPA,CEBPB,CEBPD,CTCF,CTSG,IL1RN,MAP2K1,MCL1,MIF,MYC,NFE2L2,NOTCH1,RAF1,RUNX2,TGFB1,TMBIM1,UBE2D3	19
Cell Cycle	Interphase of cervical cancer cell lines	0.0116	0.333	CCNA2,CCND1,CDKN3,COPS2,MAP3K11,NABP2,PFKFB3,S100P,SF3B4,SNX33,SPRY2,STK38L,TERF1,TGFB1	14
Molecular Transport, Protein Synthesis, Protein Trafficking	Localization of protein	0.0116		AAK1,ATP1B3,CD81,CDAN1,FLNA,RAB35,RAB9A,RAPGEF6,SQSTM1,STX6,STXBP1,SUMO1,THBS1,TP53	14
Hematological Disease, Immunological Disease	Post-transplant lymphoproliferative disorder	0.0119		CD79A,FUT4,MYC,PRIM2,SDC1,TP53,TUBA4A,TUBA8,TUBB4A,TUBB4B	10
Developmental Disorder	Disorder of stature	0.0121		AGPS,B3GALT6,B4GALT7,CEP152,CEP63,COL2A1,DPH1,FLNA,GNPAT,HSPG2,IGF1R,IMPAD1,LARP7,PPP1R15B,SLC26A2,SPRTN,SRCAP,STAT5B,TUBA4A,TUBA8,TUBB4A,TUBB4B	22
Cell Death and Survival	Cell death of thyroid tumor cell lines	0.0122	-0.39	BAK1,CCND2,HMGA1,MDM2,MYC,TGFB1,TP53	7
Cancer, Organismal Injury and Abnormalities, Reproductive System Disease	Non-germinomatous germ cell tumor	0.0122		BCL10,HSP90AA1,TP53,TUBA4A,TUBA8,TUBB4A,TUBB4B	7
Cancer, Organismal Injury and Abnormalities, Renal and Urological Disease	Renal pelvis carcinoma	0.0122		HSP90AA1,POLE4,TP53,TUBA4A,TUBA8,TUBB4A,TUBB4B	7
Cancer, Organismal Injury and Abnormalities	Serous peritoneal adenocarcinoma	0.0122		MAP2K1,MAP2K2,POLE4,TUBA4A,TUBA8,TUBB4A,TUBB4B	7
Cancer, Gastrointestinal Disease, Organismal Injury and Abnormalities, Respiratory Disease	Squamous cell cancer of the oropharynx	0.0122		HSP90AA1,RRM2B,TP53,TUBA4A,TUBA8,TUBB4A,TUBB4B	7
Cancer, Dermatological Diseases and Conditions, Organismal Injury and Abnormalities	Stage IIIA cutaneous melanoma	0.0122		MAP2K1,MAP2K2,RAF1,TUBA4A,TUBA8,TUBB4A,TUBB4B	7
Cellular Development, Cellular Growth and Proliferation	Proliferation of leukemia cell lines	0.0124	0.303	CBL,CDK2,CEBPA,CEBPB,CEBPE,CTCF,CTSG,FTH1,GSK3B,IGF1R,IGF2BP3,MAP2K1,MYC,NDUFAF2,NOTCH1,RAF1,RUNX2,SKP2,STAT5A,STAT5B,SUV39H1,SYK,TGFB1,TP53,TXNIP,UBE2D3,WT1,ZMIZ1	28
Cancer, Endocrine System Disorders, Organismal Injury and Abnormalities, Respiratory Disease	Metastatic large cell lung carcinoma	0.0124		HSP90AA1,IGF1R,MALAT1,MDM2,POLE4,TUBA4A,TUBA8,TUBB4A,TUBB4B	9
Cancer, Endocrine System Disorders, Gastrointestinal Disease, Organismal Injury and Abnormalities	Metastatic pancreatic adenocarcinoma	0.0124		HSP90AA1,JAK1,PLEC,POLE4,RAF1,TUBA4A,TUBA8,TUBB4A,TUBB4B	9
Cell Cycle	Interphase	0.0126	-0.466	AATF,ACVR1B,BCL3,CAMKK1,CAMKK2,CBX1,CCNA2,CCND1,CCND2,CCNY,CDCA2,CDK2,CDKN3,CEBPA,CEBPD,COPS2,CRLF3,E2F5,EP300,ESCO1,ESRRA,FADD,FASN,FLNA,GSPT1,HIF1AN,HMGA1,ITGA5,ITGA6,KIF11,KLF6,MAP3K11,MDM2,MED29,MXI1,MYC,NABP2,NFE2L2,NOTCH1,NOTCH2,OSM,PFKFB3,PPIF,PPM1A,PTGES3,RAF1,RASSF3,RBL1,RBX1,RFFL,RRM2B,RUNX2,S100P,SF3B4,SIAH2,SKP2,SNX33,SPRY2,SSH2,STK38L,TAOK3,TERF1,TFDP1,TGFB1,TP53,TUSC2,TWIST1,TXNIP,W…	69
Cellular Assembly and Organization	Binding of chromosome components	0.0126	-1.286	BID,CTCF,HIST2H2BE,HMGN2,IGF1R,MYC,PINX1,SUV39H1	8
Cancer, Neurological Disease, Organismal Injury and Abnormalities	Low grade astrocytoma	0.0126		ECT2,MYC,PTPN11,TP53,TUBA4A,TUBA8,TUBB4A,TUBB4B	8
Cancer, Cell Death and Survival, Organismal Injury and Abnormalities, Tumor Morphology	Apoptosis of cancer cells	0.0127	-0.686	AKT1S1,B4GALT5,BCL2L11,BID,CASP2,CTSB,FADD,GSK3B,IGF1R,MCL1,MCM2,MYC,PIK3CD,RBPJ,TGFB1,TLR9,TNFRSF10A,TNFSF13B,TP53,ZNF622	20
Infectious Diseases	Infection by RNA virus	0.0128	-0.892	ALKBH8,ARF6,ARHGAP23,ARID5A,ARPC5,ASXL2,ATP6V0B,BBC3,BICD2,BMP2K,CA2,CAMKK2,CBL,CCL5,CDC42EP3,CHORDC1,CHST14,CLTB,CNST,COPZ1,CTSB,CYBB,DCP1A,DDX5,DDX50,DEFA1 (includes others),DHX33,DUSP16,DVL1,EP300,ETHE1,EXOSC5,FCGR1A,FCGR1B,GABARAP,GCSH,GGPS1,GORASP1,HIST1H2BO,HTATSF1,IGF1R,IRF1,ITGA4,JAK1,KAT6A,LPL,LTB4R,MAP3K11,MDM2,MED20,MED28,MED4,MID1IP1,MT-CYB,MT1X,NDUFA6,NDUFAF2,NDUFAF3,NDUFS7,NUDT3,PAC…	116
Cancer, Organismal Injury and Abnormalities, Renal and Urological Disease	Urothelial bladder carcinoma	0.0128		ATRX,CASP2,CBFB,CCND1,CTCF,EP300,HIST1H1C,HSP90AA1,KEAP1,KMT2D,MALAT1,NFE2L2,NFE2L3,NOTCH1,POLE4,SMC3,TP53,TUBA4A,TUBA8,TUBB4A,TUBB4B	21
Neurological Disease	Progressive neurological disorder	0.0129		CCDC50,CERS1,CST3,CTSB,GRN,HSP90AA1,HTT,ITGA4,KCTD7,KEAP1,MT-ND5,MT-TL1,MT-TS1,RAF1,RRM2B,SLC1A4,SLC52A2,TBC1D24,TOR1AIP1,TUBA4A,TUBA8,TUBB4A,TUBB4B	23
Cellular Development, Cellular Growth and Proliferation	Arrest in growth of colorectal cancer cell lines	0.013		IPO7,SLC7A5,TP53	3
Cellular Development, Cellular Growth and Proliferation	Arrest in growth of prostate cancer cell lines	0.013		MYC,RAF1,TAF7	3
Cell Death and Survival	Cell death of gastrointestinal stromal tumor cell lines	0.013		BCL2L11,H2AFX,IGF1R	3
Cancer, Organismal Injury and Abnormalities	High risk stage III melanoma	0.013		MAP2K1,MAP2K2,RAF1	3
Cell Cycle, DNA Replication, Recombination, and Repair	Integration of DNA	0.013		RLF,THAP9,TNPO3	3
Cell Death and Survival	Killing of Staphylococcus aureus	0.013		AZU1,DEFA1 (includes others),MPO	3
Cell Cycle, DNA Replication, Recombination, and Repair	Mitotic exit DNA damage checkpoint	0.013		CCND1,CDK2,TP53	3
Hereditary Disorder, Metabolic Disease, Organismal Injury and Abnormalities	Primary coenzyme Q10 deficiency	0.013		COQ2,COQ4,PDSS2	3
Cancer, Dermatological Diseases and Conditions, Organismal Injury and Abnormalities	Recurrent BRAF V600E mutation positive cutaneous melanoma	0.013		MAP2K1,MAP2K2,RAF1	3
Cancer, Dermatological Diseases and Conditions, Organismal Injury and Abnormalities	Recurrent BRAF V600K mutation positive cutaneous melanoma	0.013		MAP2K1,MAP2K2,RAF1	3
Behavior	Smoking	0.013		CCR1,COMT,GATA2	3
Cancer, Dermatological Diseases and Conditions, Organismal Injury and Abnormalities	Stage IIIA BRAF V600E mutation positive cutaneous melanoma	0.013		MAP2K1,MAP2K2,RAF1	3
Cancer, Dermatological Diseases and Conditions, Organismal Injury and Abnormalities	Stage IIIA BRAF V600K mutation positive cutaneous melanoma	0.013		MAP2K1,MAP2K2,RAF1	3
Gene Expression	Synthesis of rRNA	0.013		CEBPA,MYC,TP53	3
Cancer, Organismal Injury and Abnormalities, Respiratory Disease	Advanced EGFR mutation negative lung squamous cell carcinoma	0.0132		HSP90AA1,POLE4,TUBA4A,TUBA8,TUBB4A,TUBB4B	6
Cancer, Endocrine System Disorders, Organismal Injury and Abnormalities, Reproductive System Disease	Advanced ovarian germ cell tumor	0.0132		HSP90AA1,POLE4,TUBA4A,TUBA8,TUBB4A,TUBB4B	6
Cancer, Organismal Injury and Abnormalities, Reproductive System Disease	Cervical adenosquamous carcinoma	0.0132		HSP90AA1,POLE4,TUBA4A,TUBA8,TUBB4A,TUBB4B	6
Cellular Response to Therapeutics	Drug resistance of tumor cell lines	0.0132		BAK1,FANCF,IGF1R,MDM2,STAT5B,TP53	6
Cancer, Gastrointestinal Disease, Organismal Injury and Abnormalities	Gastric cardia cancer	0.0132		HSP90AA1,NQO1,TUBA4A,TUBA8,TUBB4A,TUBB4B	6
Cancer, Neurological Disease, Organismal Injury and Abnormalities	Large cell or anaplastic medulloblastoma	0.0132		CDK2,HSP90AA1,TUBA4A,TUBA8,TUBB4A,TUBB4B	6
Cancer, Organismal Injury and Abnormalities, Respiratory Disease	Metastatic ALK fusion negative CD274 positive non-small cell lung cancer	0.0132		HSP90AA1,POLE4,TUBA4A,TUBA8,TUBB4A,TUBB4B	6
Cancer, Organismal Injury and Abnormalities, Respiratory Disease	Metastatic EGFR mutation negative CD274 positive non-small cell lung cancer	0.0132		HSP90AA1,POLE4,TUBA4A,TUBA8,TUBB4A,TUBB4B	6
Cellular Assembly and Organization, DNA Replication, Recombination, and Repair	Quantity of centrosome	0.0132	-0.896	CDK2,CHMP1A,CHMP1B,SKP2,SYK,TFDP1	6
Cancer, Organismal Injury and Abnormalities, Reproductive System Disease	Recurrent cervical carcinoma	0.0132		HSP90AA1,POLE4,TUBA4A,TUBA8,TUBB4A,TUBB4B	6
Cancer, Endocrine System Disorders, Organismal Injury and Abnormalities, Reproductive System Disease	Recurrent ovarian germ cell tumor	0.0132		HSP90AA1,POLE4,TUBA4A,TUBA8,TUBB4A,TUBB4B	6
Cancer, Organismal Injury and Abnormalities, Reproductive System Disease	Recurrent uterine sarcoma	0.0132		HSP90AA1,POLE4,TUBA4A,TUBA8,TUBB4A,TUBB4B	6
Cancer, Organismal Injury and Abnormalities, Respiratory Disease	Stage IV CD274 positive squamous non-small cell lung cancer	0.0132		HSP90AA1,POLE4,TUBA4A,TUBA8,TUBB4A,TUBB4B	6
Cancer, Organismal Injury and Abnormalities, Respiratory Disease	Stage IV metastatic squamous cell lung cancer	0.0132		HSP90AA1,POLE4,TUBA4A,TUBA8,TUBB4A,TUBB4B	6
Cancer, Organismal Injury and Abnormalities, Reproductive System Disease	Stage IVB cervical cancer	0.0132		HSP90AA1,POLE4,TUBA4A,TUBA8,TUBB4A,TUBB4B	6
Cancer, Neurological Disease, Organismal Injury and Abnormalities	Anaplastic ependymoma	0.0132		HSP90AA1,TUBA4A,TUBA8,TUBB4A,TUBB4B	5
Cardiovascular System Development and Function, Cell Morphology, Cellular Movement	Cell spreading of endothelial cells	0.0132	-0.277	EFNB1,FLNA,HSPG2,STX6,VIM	5
Cancer, Neurological Disease, Organismal Injury and Abnormalities	Cellular ependymoma	0.0132		HSP90AA1,TUBA4A,TUBA8,TUBB4A,TUBB4B	5
Cellular Movement, Hematological System Development and Function, Immune Cell Trafficking, Inflammatory Response	Chemotaxis of peripheral blood monocytes	0.0132	0.73	ANXA1,CCL5,CCR1,CTSG,CYTL1	5
Cancer, Neurological Disease, Organismal Injury and Abnormalities	Childhood infratentorial ependymoma	0.0132		HSP90AA1,TUBA4A,TUBA8,TUBB4A,TUBB4B	5
Cancer, Neurological Disease, Organismal Injury and Abnormalities	Childhood supratentorial ependymoma	0.0132		HSP90AA1,TUBA4A,TUBA8,TUBB4A,TUBB4B	5
Cancer, Endocrine System Disorders, Organismal Injury and Abnormalities, Reproductive System Disease	Clear cell ovarian cystadenocarcinoma	0.0132		HSP90AA1,TUBA4A,TUBA8,TUBB4A,TUBB4B	5
Cancer, Organismal Injury and Abnormalities	EGFR expressing head and neck squamous cell carcinoma	0.0132		HSP90AA1,TUBA4A,TUBA8,TUBB4A,TUBB4B	5
Cancer, Organismal Injury and Abnormalities	Highly advanced head and neck cancer	0.0132		HSP90AA1,TUBA4A,TUBA8,TUBB4A,TUBB4B	5
Cancer, Organismal Injury and Abnormalities, Reproductive System Disease	Immature teratoma	0.0132		HSP90AA1,TUBA4A,TUBA8,TUBB4A,TUBB4B	5
Cancer, Neurological Disease, Organismal Injury and Abnormalities	Infiltrating astrocytoma	0.0132		IGF1R,TUBA4A,TUBA8,TUBB4A,TUBB4B	5
Cancer, Gastrointestinal Disease, Organismal Injury and Abnormalities	Inoperable esophageal squamous cell carcinoma	0.0132		HSP90AA1,TUBA4A,TUBA8,TUBB4A,TUBB4B	5
Cell Death and Survival	Killing of bacteria	0.0132	-1.546	AZU1,CYBB,DEFA1 (includes others),FASN,MPO	5
Cancer, Gastrointestinal Disease, Organismal Injury and Abnormalities	Locally advanced esophageal squamous cell carcinoma	0.0132		HSP90AA1,TUBA4A,TUBA8,TUBB4A,TUBB4B	5
Cancer, Neurological Disease, Organismal Injury and Abnormalities	Papillary ependymoma	0.0132		HSP90AA1,TUBA4A,TUBA8,TUBB4A,TUBB4B	5
Cancer, Organismal Injury and Abnormalities, Respiratory Disease	Recurrent laryngeal verrucous carcinoma	0.0132		HSP90AA1,TUBA4A,TUBA8,TUBB4A,TUBB4B	5
Cancer, Gastrointestinal Disease, Organismal Injury and Abnormalities	Recurrent salivary gland carcinoma	0.0132		HSP90AA1,TUBA4A,TUBA8,TUBB4A,TUBB4B	5
Cell Morphology	Shape change of sarcoma cell lines	0.0132	-1.131	FLNA,ITGA5,RBL1,SPRY2,TMBIM4	5
Cancer, Gastrointestinal Disease, Organismal Injury and Abnormalities	Stage II-III primary esophageal squamous cell carcinoma	0.0132		HSP90AA1,TUBA4A,TUBA8,TUBB4A,TUBB4B	5
Cancer, Organismal Injury and Abnormalities	Stage IIIA primary peritoneal cancer	0.0132		HSP90AA1,TUBA4A,TUBA8,TUBB4A,TUBB4B	5
Cancer, Organismal Injury and Abnormalities	Stage IIIB primary peritoneal cancer	0.0132		HSP90AA1,TUBA4A,TUBA8,TUBB4A,TUBB4B	5
Cancer, Organismal Injury and Abnormalities	Stage IIIC primary peritoneal cancer	0.0132		HSP90AA1,TUBA4A,TUBA8,TUBB4A,TUBB4B	5
Cancer, Gastrointestinal Disease, Organismal Injury and Abnormalities	Stage IV anal margin cancer	0.0132		HSP90AA1,TUBA4A,TUBA8,TUBB4A,TUBB4B	5
Cancer, Gastrointestinal Disease, Organismal Injury and Abnormalities, Respiratory Disease	Stage IVC nasopharyngeal carcinoma	0.0132		HSP90AA1,TUBA4A,TUBA8,TUBB4A,TUBB4B	5
Cancer, Gastrointestinal Disease, Organismal Injury and Abnormalities	Stage IVC verrucous carcinoma of oral cavity	0.0132		HSP90AA1,TUBA4A,TUBA8,TUBB4A,TUBB4B	5
Cancer, Organismal Injury and Abnormalities, Respiratory Disease	Metastatic advanced non-small-cell lung cancer	0.0134		HSP90AA1,IGF1R,MAP2K1,MAP2K2,POLE4,RAF1,TUBA4A,TUBA8,TUBB4A,TUBB4B	10
Cellular Development, Cellular Growth and Proliferation, Hematological System Development and Function, Hematopoiesis, Tissue Development	Myelopoiesis of hematopoietic progenitor cells	0.0134	0.508	HIST1H4A,HIST2H4A,HIST2H4B,HMGB2,IRF1,MAFG,MAFK,NOTCH1,RAB7B,TGFB1	10
Cancer, Hematological Disease, Immunological Disease, Organismal Injury and Abnormalities	Lymph node cancer	0.0135		CCND1,CD79A,EP300,HLA-E,HSP90AA1,MCL1,NOTCH1,PIK3CD,PTPN11,SPN,TP53,TUBA4A,TUBA8,TUBB4A,TUBB4B	15
Cell Cycle	Interphase of bone cancer cell lines	0.0139	-1.964	CCNA2,CCND1,CDK2,MDM2,MYC,PTGES3,RASSF3,RBL1,TFDP1,TP53,WT1	11
Cell Death and Survival	Apoptosis of fibrosarcoma cell lines	0.0141	-0.842	BCL2A1,BCL2L11,CASP7,EMILIN2,FADD,HDAC5,MAVS,TP53,WT1	9
Cell Death and Survival	Cell death of endothelial cell lines	0.0141	-0.216	BCL2A1,BCL2L11,CD59,COL2A1,CTCF,DGKE,TGFB1,TNFRSF10A,TP53	9
Cell-To-Cell Signaling and Interaction	Interaction of prostate cancer cell lines	0.0141	0.204	CASP7,CD82,FASN,ITGA5,ITGA6,MAPK7,RAB21,RAF1,TGFB1	9
Cancer, Neurological Disease, Organismal Injury and Abnormalities	Neuroblastoma formation	0.0142		AMMECR1,CCND1,FCGR1A,FCGR1B,HSP90AA1,IGF1R,KCNH2,MAP2K1,MYC,PIK3CD,PTPN11,TP53,TUBA4A,TUBA8,TUBB4A,TUBB4B	16
Cancer, Organismal Injury and Abnormalities	Facial neoplasm	0.0143		HSP90AA1,RRM2B,TUBA4A,TUBA8,TUBB4A,TUBB4B,VDR	7
Hereditary Disorder, Neurological Disease, Organismal Injury and Abnormalities, Psychological Disorders	Familial dementia	0.0145		CHCHD10,CST3,GRN,LPL,SDC1,SOAT1,SQSTM1,TP53	8
Cellular Assembly and Organization, Cellular Function and Maintenance	Maintenance of telomeres	0.0145		MYC,PINX1,PTGES3,RAD50,RPA3,STN1,TEN1,TERF1	8
Cellular Compromise	Nucleation of cells	0.0145	-0.096	ECT2,KIF14,LZTS2,PDXP,SNX33,SQSTM1,TERF1,TP53	8
Cell-To-Cell Signaling and Interaction	Adhesion of leukemia cell lines	0.0147	-1.046	BCL10,CD47,CD99,CYBB,FLNA,FUT4,FUT7,ITGA4,ITGA6,MAP2K1,MAP2K2,NOTCH1,PRKAA1,RASGRP2,TGFBR1	15
Cancer, Organismal Injury and Abnormalities	Metastatic head and neck tumor	0.0147		HSP90AA1,LTB,MAP2K1,MAP2K2,POLE4,RAF1,RUNX2,S100A11,TGFB1,TP53,TUBA4A,TUBA8,TUBB4A,TUBB4B,TWIST1	15
Cell Cycle	Cell cycle progression of epithelial cells	0.0148		CCND1,CDK2,NOTCH1,SKP2	4
Cellular Development	Epithelial-mesenchymal transition of epithelial cell lines	0.0148	-0.338	DAB2IP,TGFB1,TP53,WT1	4
Cell Cycle	Exit from interphase	0.0148		CDK2,EP300,MXI1,RUNX2	4
Cell Cycle	Arrest in interphase of lung cancer cell lines	0.015		EP300,MDM2,NOTCH1,NOTCH2,RAF1,RASSF3,RFFL,RRM2B,TP53,TUSC2	10
Cancer, Organismal Injury and Abnormalities	Adenoma	0.015		ACVR1B,ATRX,BAK1,BCL10,BID,C9orf16,CA2,CCND1,CDK2,CRNDE,CTCF,CTSB,DDX5,EP300,ETHE1,FAM60A,GLUL,H2AFX,HIST1H1C,HIST2H2AA3/HIST2H2AA4,HMGA1,HSP90AA1,HYAL2,IGFBP4,ITGA6,ITM2C,KEAP1,KMT2D,LPAR5,MALAT1,MAP2K1,MAP2K2,MAP2K4,MAVS,MINPP1,MTFR2,MYC,NFE2L3,NOTCH1,PATZ1,POLE4,PTAFR,PTPN11,S100A11,SLC29A1,SLC48A1,SLC7A5,SMC3,STRN3,TAF13,TP53,TUBA4A,TUBA8,TUBB4A,TUBB4B,TXNIP,UBE2S,VDR,WT1,YES1,ZBTB7B,ZNF660	62
Cell-To-Cell Signaling and Interaction	Response of tumor cell lines	0.0154	-0.639	ANXA1,ARF6,CD59,FADD,FCN1,GNA12,GSTM4,IRF1,JAK1,MCL1,MYC,OSM,RHOG,TGFB1,TP53,VIM	16
Cellular Function and Maintenance, Molecular Transport	Exocytosis	0.0154	-1.387	ANXA1,ARF6,CCL5,CCR1,JAGN1,NSF,RAB21,RAB27B,RAB5A,RAB9A,SNAP29,SNAPIN,VAMP3	13
Cell Cycle	Cell cycle progression	0.0156	-0.827	ABRAXAS2,AMER1,ARSB,BCCIP,CASP2,CBL,CCNA2,CCND1,CCNT2,CD320,CDCA5,CDCA8,CDK2,CDKN3,CEBPB,CENPE,COPZ1,DLGAP5,DYNC1H1,FADD,FANCG,FASN,FGFRL1,FOSL2,GATA2,GLIPR1,GORASP1,GRN,GSK3B,GTPBP4,HAUS6,HCFC1,HERC2,HYPK,IFI16,IGF1R,IRF1,KIF11,KLF6,LAMTOR5,LETM1,LRP5,LZTS2,MAP2K1,MAPK7,MDM2,MECP2,MGAT4A,MIF,MXI1,MYC,NDC80,NEK7,NOTCH1,NOTCH2,ORC6,OSM,PAFAH1B1,PDXP,PER1,PPM1D,PPP1R15A,PRR11,PTPN3,RAF1,RASSF3,RBL1…	93
Cell Cycle	Arrest in M phase of tumor cell lines	0.0158		ECT2,GORASP1,MDM2,NDC80,NEK7,TP53	6
Cancer, Organismal Injury and Abnormalities, Respiratory Disease	EGFR expressing squamous cell lung cancer	0.0158		HSP90AA1,POLE4,TUBA4A,TUBA8,TUBB4A,TUBB4B	6
Cancer, Connective Tissue Disorders, Organismal Injury and Abnormalities	Metastatic Ewing's sarcoma	0.0158		IGF1R,POLE4,TUBA4A,TUBA8,TUBB4A,TUBB4B	6
Cancer, Organismal Injury and Abnormalities, Renal and Urological Disease	Metastatic transitional cell bladder cancer	0.0158		HSP90AA1,POLE4,TUBA4A,TUBA8,TUBB4A,TUBB4B	6
Cancer, Organismal Injury and Abnormalities, Renal and Urological Disease	Renal pelvis urothelial cancer	0.0158		HSP90AA1,POLE4,TUBA4A,TUBA8,TUBB4A,TUBB4B	6
Cancer, Gastrointestinal Disease, Organismal Injury and Abnormalities, Respiratory Disease	Unresectable nasopharyngeal cancer	0.0158		HSP90AA1,POLE4,TUBA4A,TUBA8,TUBB4A,TUBB4B	6
Cancer, Organismal Injury and Abnormalities, Renal and Urological Disease	Urethral urothelial carcinoma	0.0158		HSP90AA1,POLE4,TUBA4A,TUBA8,TUBB4A,TUBB4B	6
Cell Cycle	Arrest in cell cycle progression	0.0158		AMER1,CCNA2,CCND1,CDK2,CDKN3,CEBPB,FADD,FASN,HYPK,IFI16,IGF1R,IRF1,LETM1,MAP2K1,MDM2,MECP2,MGAT4A,MIF,MYC,NOTCH1,NOTCH2,PPM1D,PPP1R15A,RAF1,RUNX2,S100A4,SKP2,TGFB1,TGFBR1,THBS1,TP53,UBE2D3,UHMK1	33
Cancer, Organismal Injury and Abnormalities	Carcinosarcoma	0.016		HSP90AA1,KMT2D,NOTCH1,NOTCH2,TP53,TUBA4A,TUBA8,TUBB4A,TUBB4B	9
Cell Cycle	G1 phase of breast cancer cell lines	0.016	-1.412	CAMKK1,CAMKK2,CCND1,ESRRA,MDM2,MYC,NFE2L2,SNX33,TP53	9
Cellular Development, Cellular Growth and Proliferation, Embryonic Development, Hematological System Development and Function, Hematopoiesis, Lymphoid Tissue Structure and Development, Organ Development, Organismal Development, Tissue Development	Megakaryocytopoiesis	0.016	0.213	HIST1H4A,HIST2H4A,HIST2H4B,HMGB2,MAFG,MAFK,NOTCH1,RAB7B,TGFB1	9
Cell-To-Cell Signaling and Interaction, Inflammatory Response	Immune response of tumor cell lines	0.016	-0.082	ANXA1,ARF6,CD59,FADD,FCN1,GNA12,GSTM4,IRF1,MCL1,MYC,OSM,RHOG,TGFB1,TP53,VIM	15
DNA Replication, Recombination, and Repair	Repair of DNA	0.0164	0.78	ATP23,BACH1,CCND1,CDCA5,CDK2,CDK9,CEBPA,CETN2,DTX3L,EYA3,FANCG,FIGNL1,H2AFX,HMGA1,INIP,MDM2,NABP2,PPM1D,RAD50,RASSF3,RNF168,RNF2,RPA3,SMARCC1,SMARCC2,SRCAP,SUMO1,SUV39H1,TGFB1,TIGAR,TNKS1BP1,TP53,UBE2V1,VDR,ZBTB1	35
Connective Tissue Disorders, Hereditary Disorder, Organismal Injury and Abnormalities	Hereditary connective tissue disorder	0.0164		AGPS,AMER1,ANXA1,B3GALT6,B4GALT7,CA2,CBL,CENPE,CEP152,CEP63,CHST14,COL2A1,FLNA,GGPS1,GNPAT,HSPG2,IMPAD1,ITGA6,KAT6A,KIF11,LRP5,MAP2K1,NOTCH1,NOTCH2,ORC6,PLEC,PRIM2,PTPN11,RAF1,RUNX2,SAMHD1,SEC61A1,SF3B4,SHOC2,SIX5,SLC26A2,SNX10,SQSTM1,STRN3,SUMO1,TGFB1,TGFBR1,TLR9,TUBA4A,TUBA8,TUBB4A,TUBB4B,TWIST1,VDR	49
Cancer, Organismal Injury and Abnormalities, Respiratory Disease	ALK rearrangement positive non-squamous non-small cell lung cancer	0.0165		IGF1R,TUBA4A,TUBA8,TUBB4A,TUBB4B	5
Cell Cycle	Arrest in cell cycle progression of leukemia cell lines	0.0165		CDK2,MYC,NOTCH1,TP53,UBE2D3	5
Cell Cycle, Gene Expression	Binding of estrogen response element	0.0165	0.64	ESRRA,HMGA1,HMGB2,KMT2D,TP53	5
Cancer, Neurological Disease, Organismal Injury and Abnormalities	Central nervous system embryonal neoplasm with rhabdoid features	0.0165		HSP90AA1,TUBA4A,TUBA8,TUBB4A,TUBB4B	5
Cancer, Neurological Disease, Organismal Injury and Abnormalities	Central nervous system ganglioneuroblastoma	0.0165		HSP90AA1,TUBA4A,TUBA8,TUBB4A,TUBB4B	5
Cancer, Neurological Disease, Organismal Injury and Abnormalities	Central nervous system neuroblastoma	0.0165		HSP90AA1,TUBA4A,TUBA8,TUBB4A,TUBB4B	5
Cancer, Organismal Injury and Abnormalities, Reproductive System Disease	Childhood germ cell tumor	0.0165		HSP90AA1,TUBA4A,TUBA8,TUBB4A,TUBB4B	5
Cancer, Neurological Disease, Organismal Injury and Abnormalities	Embryonal tumor with multi-layered rosettes	0.0165		HSP90AA1,TUBA4A,TUBA8,TUBB4A,TUBB4B	5
Cancer, Neurological Disease, Organismal Injury and Abnormalities	Ependymoblastoma	0.0165		HSP90AA1,TUBA4A,TUBA8,TUBB4A,TUBB4B	5
Cancer, Organismal Injury and Abnormalities	Local neoplasm recurrence	0.0165		HSP90AA1,TUBA4A,TUBA8,TUBB4A,TUBB4B	5
Cancer, Neurological Disease, Organismal Injury and Abnormalities	Medulloepithelioma	0.0165		HSP90AA1,TUBA4A,TUBA8,TUBB4A,TUBB4B	5
Cancer, Endocrine System Disorders, Organismal Injury and Abnormalities	Metastatic adrenal gland tumor	0.0165		HSP90AA1,TUBA4A,TUBA8,TUBB4A,TUBB4B	5
Cancer, Organismal Injury and Abnormalities, Reproductive System Disease	Metastatic cervical carcinoma	0.0165		HSP90AA1,TUBA4A,TUBA8,TUBB4A,TUBB4B	5
Cancer, Ophthalmic Disease, Organismal Injury and Abnormalities	Metastatic retinoblastoma	0.0165		HSP90AA1,TUBA4A,TUBA8,TUBB4A,TUBB4B	5
