# Supplementary material for: Oncogenic role of lncRNA CRNDE in acute promyelocytic leukemia and NPM1-mutant acute myeloid leukemia
Source: Cell Death Discov. 2020 Nov 11;6:121. doi: 10.1038/s41420-020-00359-y (PMC7658230; doi:10.1038/s41420-020-00359-y)
Supplement: Supplementary file 9 — Supplementary Table S6 [file 41420_2020_359_MOESM9_ESM.xlsx]

## Sheet: Supplementary Table S6
Supplementary Table S6: The primer pairs for qRT-PCR.
CRNDE	forward	5'-TTCAGCCGTTGGTCTTTGAA-3'
	reverse	5'-TTCTGCGTGACAACTGAGGA-3'
CRNDE-a	forward	5'-GAGAGGTGTTAAGTGTGATG-3'
	reverse	5'-GGATCGACTCCACATACAAGC-3'
CRNDE-b	forward	5'-TGGATGCTGTCAGCTAAGTTCAC-3'
	reverse	5'-TTCCAGTGGCATCCTCCTTATC-3'
CRNDE-c	forward	5'-AGTGGGAATATCAGTTCCAGT-3'
	reverse	5'-GCACTCACAATGAGTCATCTG-3'
CRNDE-d	forward	5'-AGGGATTGATGGTGACAATGATC-3'
	reverse	5'-AGATTGAAACACATCACAGGAAATTT-3'
CRNDE-e	forward	5'-TCATGTGAACCTAACTCATTTTATGGT-3'
	reverse	5'-ACCAACGGCTGAATATTTTTCATT-3'
CRNDE-f	forward	5'-CAAGGCTGGTCTGCAAAGTCT-3'
	reverse	5'-GATTCAGGATTACAGAGGAAAGTATTCTT-3'
CRNDE-g	forward	5'-GCGGAGGAGAGGTGTTAAGTGT-3'
	reverse	5'-AACAGGTTTTACCTCCTTATCTTCAGAA-3'
CRNDE-h	forward	5'-GTAGAGCCCTTGGAGGTGTTA-3'
	reverse	5'-AACAGGTTTTACCTCCTTATC-3'
CRNDE-i	forward	5'-TGGATGCTGTCAGCTAAGTTCAC-3'
	reverse	5'-ACAAGAGAACTCCTTATCTTC-3'
CRNDE-j	forward	5'-CCTGTTTTTCTTTTTAAGAGTCTGCAA-3'
	reverse	5'-GCACTCACAATGAGTCATCTGAATT-3'
CRNDE-k	forward	5'-GTGACAGAGTACACACAGGTA-3'
	reverse	5'-AAATTCAGTTCCTTGCTCTGAC-3'
CRNDE-l	forward	5'-TATAATAAGAGGTGTTAAGTGTG-3'
	reverse	5'-GCCAACATTTGGAGGAACCCC-3'
CTSG	forward	5'-TCTGCTGGCCTTTCTCCTACC-3'
	reverse	5'-CACATCTGCTCTGACCTGCTG-3'
CEBPA	forward	5'-TGCGGCCGCTGGTGATCAAGCA-3'
	reverse	5'-CGTGGGGTGACCGGGCTGCA-3'
CEBPB	forward	5'-CTTCAGCCCGTACCTGGAG-3'
	reverse	5'-GGAGAGGAAGTCGTGGTGC-3'
CEBPE	forward	5'-CCACGGGACCTACTACGAGT-3'
	reverse	5'-ACGGCAAAGAGATCGGAGAGA-3'
NOTCH2	forward	5′-ACAGTTGTGTCTGCTCACCAGGAT-3'
	reverse	5′-GCGGAAACCATTCACACCGTTGAT-3'
PRTN3	forward	5'-CATAACATTTGCACTTTCGTCCCT-3'
	reverse	5'-CCCAGATCACGAAGGAGTCTATTC-3'
ANXA1	forward	5'-AAGCGAAACAATGCACAGCG-3'
	reverse	5'-CATCCAGGGGCTTTCCTGTT-3'
KLF6	forward	5'-GGCAACAGACCTGCCTAGAG-3'
	reverse	5'-CTCCCGAGCCAGAATGATTTT-3'
IGF1R	forward	5'-TCGACATCCGCAACGACTATC-3'
	reverse	5'-CCAGGGCGTAGTTGTAGAAGAG-3'
IGFBP4	forward	5'-CAGCCCTCTGACAAGGACG-3'
	reverse	5'-TCTCGAATTTTGGCGAAGTGC-3'
AHNAK	forward	5'-ATGCTCCAGGGCTCAACCT-3'
	reverse	5'-CGTGCCCCAACGTTAAGCTT-3'
PML/RARα	forward	5'-AAGTGAGGTCTTCCTGCCCAA-3'
	reverse	5'-GGGCTGGGCACTATCTCTTCA-3'
GAPDH	forward	5'-GAAGGTGAAGGTCGGAGTC-3'
	reverse	5'-GAAGATGGTGATGGGATTTC-3'
SNORA19	forward	5'-CACATTTCATTGACCTGCTTTC-3'
	reverse	5'-GTCTGAAGGAGACTGGCAGAAT-3'
